# Supplementary material for: (5-Ammonio­pent­yl)triphenyl­phospho­nium dibromide ethanol solvate
Source: Acta Crystallogr Sect E Struct Rep Online. 2010 Feb 3;66(Pt 3):o502–3. doi: 10.1107/S1600536810003193 (PMC2983624; doi:10.1107/S1600536810003193)
Supplement: Supplementary file 1 [file e-66-0o502-sup1.cif]

##############################################################################
###                                                                        ###
###        Electronic paper (Acta Crystallographica Section E)             ###
###                                                                        ###
##############################################################################
#                                                                            #
# This CIF contains the data in a paper accepted for publication in Acta     #
# Crystallographica Section E. It conforms to the requirements of Notes      #
# for Authors for Section E, and has been peer reviewed under the auspices   #
# of the IUCr Commission on Journals.                                        #
#                                                                            #
# Full details of the Crystallographic Information File format               #
# are given in the paper "The Crystallographic Information File (CIF):       #
# a New Standard Archive File for Crystallography" by S. R. Hall, F. H.      #
# Allen and I. D. Brown [Acta Cryst. (1991), A47, 655-685].                  #
#                                                                            #
# The current version of the core CIF dictionary is obtainable from          #
# ftp://ftp.iucr.org/pub/cif_core.dic. The current version number is 2.4.    #
#                                                                            #
# Software is freely available for graphical display of the structure(s) in  #
# this CIF.  For information consult the CIF home page http://www.iucr.org/  #
# cif/home.html                                                              #
#                                                                            #
# This file may be used for bona fide research purposes within the           #
# scientific community so long as proper attribution is given to the journal # 
# article from which it was obtained.                                        #
#                                                                            #
##############################################################################
                                             
data_I
_audit_creation_method     'WinGX routine CIF_UPDATE'
_audit_conform_dict_name     cif_core.dic
_audit_conform_dict_version     2.3
_chemical_name_systematic
;
(5-Ammoniopentyl)triphenylphosphonium dibromide ethanol solvate
;
_chemical_formula_moiety     'C23 H28 N P 2+, 2(Br -), C2 H6 O'
_chemical_formula_sum     'C25 H34 Br2 N O P'
_chemical_formula_iupac     'C23 H28 N P 2+, 2Br -, C2 H6 O'
_chemical_formula_weight     555.32
_symmetry_cell_setting     orthorhombic
_symmetry_space_group_name_H-M     'P b c a'
_symmetry_space_group_name_Hall     '-P 2ac 2ab'
loop_
    _symmetry_equiv_pos_as_xyz
    'x, y, z'
    '-x+1/2, -y, z+1/2'
    '-x, y+1/2, -z+1/2'
    'x+1/2, -y+1/2, -z'
    '-x, -y, -z'
    'x-1/2, y, -z-1/2'
    'x, -y-1/2, z-1/2'
    '-x-1/2, y-1/2, z'
_cell_length_a     16.600(3)
_cell_length_b     11.947(2)
_cell_length_c     26.257(5)
_cell_angle_alpha     90
_cell_angle_beta     90
_cell_angle_gamma     90
_cell_volume     5207.3(18)
_cell_formula_units_Z     8
_cell_measurement_reflns_used     8129
_cell_measurement_theta_min     2.613
_cell_measurement_theta_max     26.242
_cell_measurement_temperature     89(2)
_exptl_crystal_description     prism
_exptl_crystal_colour     colourless
_exptl_crystal_size_max     0.27
_exptl_crystal_size_mid     0.25
_exptl_crystal_size_min     0.25
_exptl_crystal_density_diffrn     1.417
_exptl_crystal_density_meas     ?
_exptl_crystal_density_method     'not measured'
_exptl_crystal_F_000     2272
_exptl_absorpt_coefficient_mu     3.191
_exptl_absorpt_correction_type     multi-scan
_exptl_absorpt_process_details     '(SADABS; Bruker, 2006)'
_exptl_absorpt_correction_T_min     0.3791
_exptl_absorpt_correction_T_max     0.4503
_exptl_special_details
;
;
_diffrn_ambient_temperature     89(2)
_diffrn_radiation_type     MoK\a
_diffrn_radiation_wavelength     0.71073
_diffrn_radiation_source     'fine-focus sealed tube'
_diffrn_radiation_monochromator     graphite
_diffrn_measurement_device_type     'Bruker APEXII CCD area-detector'
_diffrn_measurement_method     '\f and \w scans'
_diffrn_detector_area_resol_mean     ?
_diffrn_reflns_number     98142
_diffrn_reflns_av_R_equivalents     0.0628
_diffrn_reflns_theta_min     1.55
_diffrn_reflns_theta_max     26.4
_diffrn_reflns_theta_full     26.4
_diffrn_measured_fraction_theta_max     0.996
_diffrn_measured_fraction_theta_full     0.996
_diffrn_reflns_limit_h_min     -20
_diffrn_reflns_limit_h_max     20
_diffrn_reflns_limit_k_min     -14
_diffrn_reflns_limit_k_max     14
_diffrn_reflns_limit_l_min     -32
_diffrn_reflns_limit_l_max     32
_diffrn_standards_number     0
_diffrn_standards_interval_count     ?
_diffrn_standards_interval_time     ?
_diffrn_standards_decay_%     ?
_refine_special_details
;
Refinement of <i>F</i>^2^ against ALL reflections. The weighted <i>R</i>-factor
<i>wR</i> and goodness of fit <i>S</i> are based on <i>F</i>^2^, conventional
<i>R</i>-factors <i>R</i> are based on <i>F</i>, with <i>F</i> set to zero for
negative <i>F</i>^2^. The threshold expression of <i>F</i>^2^ >
\s(<i>F</i>^2^) is used only for calculating <i>R</i>-factors(gt) <i>etc</i>.
and is not relevant to the choice of reflections for refinement.
<i>R</i>-factors based on <i>F</i>^2^ are statistically about twice as large
as those based on <i>F</i>, and <i>R</i>- factors based on ALL data will be
even larger.
;
_reflns_number_total     5323
_reflns_number_gt     4470
_reflns_threshold_expression     I>2\s(I)
_refine_ls_structure_factor_coef     Fsqd
_refine_ls_matrix_type     full
_refine_ls_R_factor_all     0.035
_refine_ls_R_factor_gt     0.0241
_refine_ls_wR_factor_gt     0.0519
_refine_ls_wR_factor_ref     0.0562
_refine_ls_goodness_of_fit_ref     1.038
_refine_ls_restrained_S_all     1.038
_refine_ls_number_reflns     5323
_refine_ls_number_parameters     274
_refine_ls_number_restraints     0
_refine_ls_hydrogen_treatment     constr
_refine_ls_weighting_scheme     calc
_refine_ls_weighting_details
         'calc w=1/[\s^2^(Fo^2^)+(0.0205P)^2^+4.4181P] where P=(Fo^2^+2Fc^2^)/3'
_atom_sites_solution_hydrogens     geom
_atom_sites_solution_primary     direct
_atom_sites_solution_secondary     difmap
_refine_ls_shift/su_max     0.001
_refine_ls_shift/su_mean     0.000
_refine_diff_density_max     0.371
_refine_diff_density_min     -0.334
_refine_ls_extinction_method     none
_refine_ls_extinction_coef     ?
loop_
    _atom_type_symbol
    _atom_type_description
    _atom_type_scat_dispersion_real
    _atom_type_scat_dispersion_imag
    _atom_type_scat_source
    C C 0.0033 0.0016 'International Tables Vol C Tables 4.2.6.8 and 6.1.1.4'
    H H 0 0 'International Tables Vol C Tables 4.2.6.8 and 6.1.1.4'
    N N 0.0061 0.0033 'International Tables Vol C Tables 4.2.6.8 and 6.1.1.4'
    O O 0.0106 0.006 'International Tables Vol C Tables 4.2.6.8 and 6.1.1.4'
    P P 0.1023 0.0942 'International Tables Vol C Tables 4.2.6.8 and 6.1.1.4'
    Br Br -0.2901 2.4595 'International Tables Vol C Tables 4.2.6.8 and 6.1.1.4'
_computing_data_collection     'APEX2 (Bruker, 2006)'
_computing_cell_refinement     'APEX2 and SAINT (Bruker, 2006)'
_computing_data_reduction     'SAINT (Bruker, 2006)'
_computing_structure_solution     'SIR97 (Altomare <i>et al.</i>, 1999)'
_computing_structure_refinement     'SHELXL97 (Sheldrick, 2008)'
_computing_molecular_graphics
;
ORTEP-3 for Windows (Farrugia, 1997) and Mercury (Macrae <i>et al</i>,
2006).
;
_computing_publication_material
;
WinGX (Farrugia, 1999), enCIFer (Allen <i>et al</i>, 2004) and
publCIF (Westrip, 2010)
;
loop_
    _atom_site_type_symbol
    _atom_site_label
    _atom_site_fract_x
    _atom_site_fract_y
    _atom_site_fract_z
    _atom_site_U_iso_or_equiv
    _atom_site_adp_type
    _atom_site_calc_flag
    _atom_site_refinement_flags
    _atom_site_occupancy
    _atom_site_disorder_assembly
    _atom_site_disorder_group
    C C1 -0.03376(11) 0.67164(17) 0.33559(7) 0.0157(4) Uani d . 1 . .
    H H1A -0.048 0.6174 0.3096 0.019 Uiso calc R 1 . .
    H H1B -0.0242 0.7428 0.3189 0.019 Uiso calc R 1 . .
    C C2 0.04374(12) 0.63369(19) 0.36243(8) 0.0193(4) Uani d . 1 . .
    H H2A 0.0584 0.6889 0.3879 0.023 Uiso calc R 1 . .
    H H2B 0.0335 0.5636 0.3799 0.023 Uiso calc R 1 . .
    C C3 0.11389(12) 0.61792(18) 0.32598(7) 0.0187(4) Uani d . 1 . .
    H H3A 0.1292 0.6898 0.3118 0.022 Uiso calc R 1 . .
    H H3B 0.0976 0.5696 0.2982 0.022 Uiso calc R 1 . .
    C C4 0.18562(12) 0.56646(17) 0.35333(8) 0.0184(4) Uani d . 1 . .
    H H4A 0.2049 0.6186 0.3789 0.022 Uiso calc R 1 . .
    H H4B 0.1683 0.499 0.3707 0.022 Uiso calc R 1 . .
    C C5 0.25410(13) 0.5377(2) 0.31770(8) 0.0248(5) Uani d . 1 . .
    H H5A 0.2376 0.4781 0.2949 0.03 Uiso calc R 1 . .
    H H5B 0.2678 0.6026 0.2973 0.03 Uiso calc R 1 . .
    C C11 -0.10746(12) 0.81365(16) 0.41553(7) 0.0145(4) Uani d . 1 . .
    C C12 -0.04349(12) 0.88679(18) 0.40813(8) 0.0200(5) Uani d . 1 . .
    H H12 -0.0024 0.8686 0.3855 0.024 Uiso calc R 1 . .
    C C13 -0.04125(13) 0.98715(19) 0.43472(8) 0.0249(5) Uani d . 1 . .
    H H13 0.0012 1.0367 0.4297 0.03 Uiso calc R 1 . .
    C C14 -0.10222(13) 1.01350(19) 0.46868(8) 0.0241(5) Uani d . 1 . .
    H H14 -0.1001 1.0805 0.4866 0.029 Uiso calc R 1 . .
    C C15 -0.16599(13) 0.94130(18) 0.47611(8) 0.0224(5) Uani d . 1 . .
    H H15 -0.2068 0.9599 0.4989 0.027 Uiso calc R 1 . .
    C C16 -0.16931(12) 0.84124(17) 0.44969(8) 0.0190(4) Uani d . 1 . .
    H H16 -0.2123 0.7925 0.4546 0.023 Uiso calc R 1 . .
    C C21 -0.21088(11) 0.69250(17) 0.34621(7) 0.0155(4) Uani d . 1 . .
    C C22 -0.22483(13) 0.78484(18) 0.31458(8) 0.0210(5) Uani d . 1 . .
    H H22 -0.1846 0.8378 0.3095 0.025 Uiso calc R 1 . .
    C C23 -0.29898(13) 0.7969(2) 0.29092(8) 0.0244(5) Uani d . 1 . .
    H H23 -0.3087 0.8586 0.2702 0.029 Uiso calc R 1 . .
    C C24 -0.35848(13) 0.71784(19) 0.29802(8) 0.0234(5) Uani d . 1 . .
    H H24 -0.4082 0.7269 0.2822 0.028 Uiso calc R 1 . .
    C C25 -0.34490(13) 0.62523(19) 0.32838(8) 0.0241(5) Uani d . 1 . .
    H H25 -0.3848 0.5713 0.3323 0.029 Uiso calc R 1 . .
    C C26 -0.27107(12) 0.61296(18) 0.35303(8) 0.0216(5) Uani d . 1 . .
    H H26 -0.2621 0.5516 0.3741 0.026 Uiso calc R 1 . .
    C C31 -0.11586(11) 0.56603(16) 0.42049(8) 0.0162(4) Uani d . 1 . .
    C C32 -0.11609(13) 0.45969(18) 0.39805(8) 0.0225(5) Uani d . 1 . .
    H H32 -0.1173 0.4528 0.3628 0.027 Uiso calc R 1 . .
    C C33 -0.11454(13) 0.36506(19) 0.42816(9) 0.0266(5) Uani d . 1 . .
    H H33 -0.1156 0.2945 0.4132 0.032 Uiso calc R 1 . .
    C C34 -0.11135(13) 0.3750(2) 0.48077(9) 0.0286(5) Uani d . 1 . .
    H H34 -0.1095 0.3112 0.501 0.034 Uiso calc R 1 . .
    C C35 -0.11098(13) 0.47944(19) 0.50297(8) 0.0270(5) Uani d . 1 . .
    H H35 -0.1094 0.4856 0.5383 0.032 Uiso calc R 1 . .
    C C36 -0.11300(12) 0.57552(18) 0.47341(8) 0.0206(5) Uani d . 1 . .
    H H36 -0.1125 0.6457 0.4887 0.025 Uiso calc R 1 . .
    N N1 0.32613(10) 0.50107(16) 0.34763(7) 0.0234(4) Uani d . 1 . .
    H H1C 0.3441 0.558 0.3663 0.035 Uiso calc R 1 . .
    H H1D 0.3647 0.4787 0.3264 0.035 Uiso calc R 1 . .
    H H1E 0.3124 0.4447 0.368 0.035 Uiso calc R 1 . .
    P P1 -0.11631(3) 0.68613(4) 0.379672(19) 0.01355(11) Uani d . 1 . .
    Br Br1 0.026856(12) 0.951555(17) 0.270710(8) 0.01980(6) Uani d . 1 . .
    Br Br2 0.273685(13) 0.321417(17) 0.436159(8) 0.02177(6) Uani d . 1 . .
    O O1 0.11446(9) 0.18279(13) 0.40281(7) 0.0322(4) Uani d . 1 . .
    H H1 0.1543 0.2138 0.4147 0.048 Uiso calc R 1 . .
    C C98 0.07010(15) 0.2606(2) 0.37272(13) 0.0492(8) Uani d . 1 . .
    H H98A 0.0694 0.3324 0.3899 0.059 Uiso calc R 1 . .
    H H98B 0.0149 0.2349 0.3699 0.059 Uiso calc R 1 . .
    C C99 0.1044(2) 0.2760(2) 0.31995(12) 0.0539(8) Uani d . 1 . .
    H H99A 0.1601 0.2971 0.3224 0.081 Uiso calc R 1 . .
    H H99B 0.075 0.3335 0.3025 0.081 Uiso calc R 1 . .
    H H99C 0.1 0.207 0.3014 0.081 Uiso calc R 1 . .
loop_
    _atom_site_aniso_label
    _atom_site_aniso_U_11
    _atom_site_aniso_U_22
    _atom_site_aniso_U_33
    _atom_site_aniso_U_12
    _atom_site_aniso_U_13
    _atom_site_aniso_U_23
    C1 0.0163(10) 0.0185(11) 0.0124(9) 0.0011(8) 0.0016(8) -0.0001(8)
    C2 0.0157(10) 0.0247(11) 0.0174(10) 0.0028(9) -0.0001(8) -0.0004(9)
    C3 0.0181(10) 0.0232(11) 0.0147(10) 0.0009(9) 0.0008(8) -0.0014(9)
    C4 0.0156(10) 0.0211(11) 0.0186(10) 0.0001(8) 0.0014(8) -0.0027(9)
    C5 0.0172(10) 0.0341(13) 0.0232(11) 0.0031(10) 0.0028(9) 0.0005(10)
    C11 0.0168(10) 0.0140(10) 0.0128(9) 0.0009(8) -0.0026(8) 0.0000(8)
    C12 0.0199(11) 0.0232(12) 0.0171(10) -0.0005(9) 0.0033(8) -0.0002(9)
    C13 0.0259(12) 0.0209(12) 0.0277(12) -0.0086(9) 0.0014(10) -0.0008(9)
    C14 0.0304(12) 0.0192(11) 0.0226(12) 0.0015(10) -0.0053(10) -0.0065(9)
    C15 0.0211(11) 0.0259(12) 0.0203(11) 0.0048(9) 0.0023(9) -0.0041(9)
    C16 0.0158(10) 0.0193(11) 0.0219(11) 0.0000(9) -0.0017(9) 0.0000(9)
    C21 0.0135(9) 0.0192(11) 0.0139(10) 0.0015(8) -0.0004(8) -0.0032(8)
    C22 0.0199(11) 0.0235(11) 0.0195(11) -0.0004(9) -0.0004(9) 0.0020(9)
    C23 0.0224(11) 0.0324(13) 0.0184(11) 0.0040(10) -0.0020(9) 0.0050(10)
    C24 0.0164(10) 0.0393(14) 0.0145(10) 0.0052(10) -0.0022(8) -0.0058(10)
    C25 0.0168(11) 0.0310(13) 0.0244(12) -0.0057(9) -0.0005(9) -0.0050(10)
    C26 0.0213(11) 0.0218(11) 0.0216(11) 0.0001(9) -0.0001(9) -0.0004(9)
    C31 0.0133(9) 0.0166(10) 0.0187(10) -0.0005(8) 0.0005(8) 0.0035(8)
    C32 0.0240(11) 0.0210(11) 0.0227(11) -0.0016(9) -0.0007(9) 0.0000(9)
    C33 0.0250(12) 0.0166(11) 0.0383(14) -0.0019(9) 0.0026(10) 0.0014(10)
    C34 0.0232(12) 0.0263(13) 0.0362(14) 0.0029(10) 0.0065(10) 0.0155(11)
    C35 0.0285(12) 0.0316(14) 0.0209(11) 0.0051(10) 0.0045(10) 0.0088(10)
    C36 0.0202(10) 0.0214(11) 0.0203(11) 0.0027(9) 0.0017(9) 0.0006(9)
    N1 0.0164(9) 0.0255(10) 0.0283(10) 0.0027(8) 0.0072(8) 0.0017(8)
    P1 0.0129(2) 0.0145(3) 0.0132(2) 0.0000(2) -0.00030(19) 0.0003(2)
    Br1 0.01722(10) 0.02281(11) 0.01939(11) -0.00049(8) -0.00321(8) 0.00172(9)
    Br2 0.02484(12) 0.01773(11) 0.02274(11) 0.00034(9) -0.00399(9) -0.00094(9)
    O1 0.0239(9) 0.0302(9) 0.0424(10) -0.0056(7) -0.0007(7) -0.0017(8)
    C98 0.0217(13) 0.0303(15) 0.095(3) 0.0039(11) -0.0116(15) -0.0074(15)
    C99 0.067(2) 0.0290(15) 0.066(2) 0.0049(14) -0.0318(17) 0.0120(14)
_geom_special_details
;
All e.s.d.'s (except the e.s.d. in the dihedral angle between two l.s. planes)
are estimated using the full covariance matrix. The cell e.s.d.'s are taken
into account individually in the estimation of e.s.d.'s in distances, angles
and torsion angles; correlations between e.s.d.'s in cell parameters are only
used when they are defined by crystal symmetry. An approximate (isotropic)
treatment of cell e.s.d.'s is used for estimating e.s.d.'s involving l.s.
planes.
;
loop_
    _geom_bond_atom_site_label_1
    _geom_bond_atom_site_label_2
    _geom_bond_site_symmetry_2
    _geom_bond_distance
    _geom_bond_publ_flag
    C1 C2 . 1.535(3) ?
    C1 P1 . 1.8020(19) ?
    C1 H1A . 0.97 ?
    C1 H1B . 0.97 ?
    C2 C3 . 1.519(3) ?
    C2 H2A . 0.97 ?
    C2 H2B . 0.97 ?
    C3 C4 . 1.520(3) ?
    C3 H3A . 0.97 ?
    C3 H3B . 0.97 ?
    C4 C5 . 1.512(3) ?
    C4 H4A . 0.97 ?
    C4 H4B . 0.97 ?
    C5 N1 . 1.496(3) ?
    C5 H5A . 0.97 ?
    C5 H5B . 0.97 ?
    C11 C12 . 1.389(3) ?
    C11 C16 . 1.403(3) ?
    C11 P1 . 1.797(2) ?
    C12 C13 . 1.388(3) ?
    C12 H12 . 0.93 ?
    C13 C14 . 1.385(3) ?
    C13 H13 . 0.93 ?
    C14 C15 . 1.379(3) ?
    C14 H14 . 0.93 ?
    C15 C16 . 1.383(3) ?
    C15 H15 . 0.93 ?
    C16 H16 . 0.93 ?
    C21 C26 . 1.391(3) ?
    C21 C22 . 1.400(3) ?
    C21 P1 . 1.801(2) ?
    C22 C23 . 1.386(3) ?
    C22 H22 . 0.93 ?
    C23 C24 . 1.380(3) ?
    C23 H23 . 0.93 ?
    C24 C25 . 1.382(3) ?
    C24 H24 . 0.93 ?
    C25 C26 . 1.394(3) ?
    C25 H25 . 0.93 ?
    C26 H26 . 0.93 ?
    C31 C36 . 1.395(3) ?
    C31 C32 . 1.400(3) ?
    C31 P1 . 1.791(2) ?
    C32 C33 . 1.380(3) ?
    C32 H32 . 0.93 ?
    C33 C34 . 1.387(3) ?
    C33 H33 . 0.93 ?
    C34 C35 . 1.377(3) ?
    C34 H34 . 0.93 ?
    C35 C36 . 1.386(3) ?
    C35 H35 . 0.93 ?
    C36 H36 . 0.93 ?
    N1 H1C . 0.89 ?
    N1 H1D . 0.89 ?
    N1 H1E . 0.89 ?
    O1 C98 . 1.425(3) ?
    O1 H1 . 0.82 ?
    C98 C99 . 1.509(4) ?
    C98 H98A . 0.97 ?
    C98 H98B . 0.97 ?
    C99 H99A . 0.96 ?
    C99 H99B . 0.96 ?
    C99 H99C . 0.96 ?
loop_
    _geom_angle_atom_site_label_1
    _geom_angle_atom_site_label_2
    _geom_angle_atom_site_label_3
    _geom_angle_site_symmetry_1
    _geom_angle_site_symmetry_3
    _geom_angle
    _geom_angle_publ_flag
    C2 C1 P1 . . 111.77(13) ?
    C2 C1 H1A . . 109.3 ?
    P1 C1 H1A . . 109.3 ?
    C2 C1 H1B . . 109.3 ?
    P1 C1 H1B . . 109.3 ?
    H1A C1 H1B . . 107.9 ?
    C3 C2 C1 . . 112.95(16) ?
    C3 C2 H2A . . 109 ?
    C1 C2 H2A . . 109 ?
    C3 C2 H2B . . 109 ?
    C1 C2 H2B . . 109 ?
    H2A C2 H2B . . 107.8 ?
    C2 C3 C4 . . 110.66(16) ?
    C2 C3 H3A . . 109.5 ?
    C4 C3 H3A . . 109.5 ?
    C2 C3 H3B . . 109.5 ?
    C4 C3 H3B . . 109.5 ?
    H3A C3 H3B . . 108.1 ?
    C5 C4 C3 . . 112.86(17) ?
    C5 C4 H4A . . 109 ?
    C3 C4 H4A . . 109 ?
    C5 C4 H4B . . 109 ?
    C3 C4 H4B . . 109 ?
    H4A C4 H4B . . 107.8 ?
    N1 C5 C4 . . 110.02(17) ?
    N1 C5 H5A . . 109.7 ?
    C4 C5 H5A . . 109.7 ?
    N1 C5 H5B . . 109.7 ?
    C4 C5 H5B . . 109.7 ?
    H5A C5 H5B . . 108.2 ?
    C12 C11 C16 . . 120.08(18) ?
    C12 C11 P1 . . 121.51(15) ?
    C16 C11 P1 . . 118.33(15) ?
    C13 C12 C11 . . 119.58(19) ?
    C13 C12 H12 . . 120.2 ?
    C11 C12 H12 . . 120.2 ?
    C14 C13 C12 . . 120.0(2) ?
    C14 C13 H13 . . 120 ?
    C12 C13 H13 . . 120 ?
    C15 C14 C13 . . 120.6(2) ?
    C15 C14 H14 . . 119.7 ?
    C13 C14 H14 . . 119.7 ?
    C14 C15 C16 . . 120.0(2) ?
    C14 C15 H15 . . 120 ?
    C16 C15 H15 . . 120 ?
    C15 C16 C11 . . 119.65(19) ?
    C15 C16 H16 . . 120.2 ?
    C11 C16 H16 . . 120.2 ?
    C26 C21 C22 . . 119.74(19) ?
    C26 C21 P1 . . 122.32(16) ?
    C22 C21 P1 . . 117.84(15) ?
    C23 C22 C21 . . 119.7(2) ?
    C23 C22 H22 . . 120.2 ?
    C21 C22 H22 . . 120.2 ?
    C24 C23 C22 . . 120.2(2) ?
    C24 C23 H23 . . 119.9 ?
    C22 C23 H23 . . 119.9 ?
    C23 C24 C25 . . 120.6(2) ?
    C23 C24 H24 . . 119.7 ?
    C25 C24 H24 . . 119.7 ?
    C24 C25 C26 . . 119.7(2) ?
    C24 C25 H25 . . 120.1 ?
    C26 C25 H25 . . 120.1 ?
    C21 C26 C25 . . 120.0(2) ?
    C21 C26 H26 . . 120 ?
    C25 C26 H26 . . 120 ?
    C36 C31 C32 . . 119.53(19) ?
    C36 C31 P1 . . 122.08(16) ?
    C32 C31 P1 . . 118.36(15) ?
    C33 C32 C31 . . 120.1(2) ?
    C33 C32 H32 . . 119.9 ?
    C31 C32 H32 . . 119.9 ?
    C32 C33 C34 . . 120.1(2) ?
    C32 C33 H33 . . 120 ?
    C34 C33 H33 . . 120 ?
    C35 C34 C33 . . 120.0(2) ?
    C35 C34 H34 . . 120 ?
    C33 C34 H34 . . 120 ?
    C34 C35 C36 . . 120.9(2) ?
    C34 C35 H35 . . 119.6 ?
    C36 C35 H35 . . 119.6 ?
    C35 C36 C31 . . 119.4(2) ?
    C35 C36 H36 . . 120.3 ?
    C31 C36 H36 . . 120.3 ?
    C5 N1 H1C . . 109.5 ?
    C5 N1 H1D . . 109.5 ?
    H1C N1 H1D . . 109.5 ?
    C5 N1 H1E . . 109.5 ?
    H1C N1 H1E . . 109.5 ?
    H1D N1 H1E . . 109.5 ?
    C31 P1 C11 . . 111.43(9) ?
    C31 P1 C21 . . 109.24(9) ?
    C11 P1 C21 . . 106.92(9) ?
    C31 P1 C1 . . 107.71(9) ?
    C11 P1 C1 . . 110.84(9) ?
    C21 P1 C1 . . 110.71(9) ?
    C98 O1 H1 . . 109.5 ?
    O1 C98 C99 . . 113.2(2) ?
    O1 C98 H98A . . 108.9 ?
    C99 C98 H98A . . 108.9 ?
    O1 C98 H98B . . 108.9 ?
    C99 C98 H98B . . 108.9 ?
    H98A C98 H98B . . 107.8 ?
    C98 C99 H99A . . 109.5 ?
    C98 C99 H99B . . 109.5 ?
    H99A C99 H99B . . 109.5 ?
    C98 C99 H99C . . 109.5 ?
    H99A C99 H99C . . 109.5 ?
    H99B C99 H99C . . 109.5 ?
loop_
    _geom_torsion_atom_site_label_1
    _geom_torsion_atom_site_label_2
    _geom_torsion_atom_site_label_3
    _geom_torsion_atom_site_label_4
    _geom_torsion_site_symmetry_1
    _geom_torsion_site_symmetry_2
    _geom_torsion_site_symmetry_3
    _geom_torsion_site_symmetry_4
    _geom_torsion
    _geom_torsion_publ_flag
    P1 C1 C2 C3 . . . . 178.55(15) ?
    C1 C2 C3 C4 . . . . -172.83(17) ?
    C2 C3 C4 C5 . . . . 173.97(18) ?
    C3 C4 C5 N1 . . . . 172.94(17) ?
    C16 C11 C12 C13 . . . . 0.0(3) ?
    P1 C11 C12 C13 . . . . 176.62(16) ?
    C11 C12 C13 C14 . . . . 0.5(3) ?
    C12 C13 C14 C15 . . . . -0.6(3) ?
    C13 C14 C15 C16 . . . . 0.3(3) ?
    C14 C15 C16 C11 . . . . 0.2(3) ?
    C12 C11 C16 C15 . . . . -0.3(3) ?
    P1 C11 C16 C15 . . . . -177.07(15) ?
    C26 C21 C22 C23 . . . . 0.9(3) ?
    P1 C21 C22 C23 . . . . -175.53(16) ?
    C21 C22 C23 C24 . . . . -0.7(3) ?
    C22 C23 C24 C25 . . . . -0.5(3) ?
    C23 C24 C25 C26 . . . . 1.5(3) ?
    C22 C21 C26 C25 . . . . 0.1(3) ?
    P1 C21 C26 C25 . . . . 176.38(16) ?
    C24 C25 C26 C21 . . . . -1.3(3) ?
    C36 C31 C32 C33 . . . . 0.8(3) ?
    P1 C31 C32 C33 . . . . 179.03(16) ?
    C31 C32 C33 C34 . . . . -1.1(3) ?
    C32 C33 C34 C35 . . . . 1.0(3) ?
    C33 C34 C35 C36 . . . . -0.6(3) ?
    C34 C35 C36 C31 . . . . 0.3(3) ?
    C32 C31 C36 C35 . . . . -0.4(3) ?
    P1 C31 C36 C35 . . . . -178.57(16) ?
    C36 C31 P1 C11 . . . . 3.0(2) ?
    C32 C31 P1 C11 . . . . -175.18(16) ?
    C36 C31 P1 C21 . . . . -114.94(17) ?
    C32 C31 P1 C21 . . . . 66.91(18) ?
    C36 C31 P1 C1 . . . . 124.75(17) ?
    C32 C31 P1 C1 . . . . -53.40(18) ?
    C12 C11 P1 C31 . . . . 119.73(17) ?
    C16 C11 P1 C31 . . . . -63.56(18) ?
    C12 C11 P1 C21 . . . . -120.97(17) ?
    C16 C11 P1 C21 . . . . 55.74(18) ?
    C12 C11 P1 C1 . . . . -0.22(19) ?
    C16 C11 P1 C1 . . . . 176.49(15) ?
    C26 C21 P1 C31 . . . . -0.2(2) ?
    C22 C21 P1 C31 . . . . 176.17(15) ?
    C26 C21 P1 C11 . . . . -120.89(17) ?
    C22 C21 P1 C11 . . . . 55.46(18) ?
    C26 C21 P1 C1 . . . . 118.28(17) ?
    C22 C21 P1 C1 . . . . -65.38(18) ?
    C2 C1 P1 C31 . . . . -44.82(17) ?
    C2 C1 P1 C11 . . . . 77.32(16) ?
    C2 C1 P1 C21 . . . . -164.20(14) ?
loop_
    _geom_hbond_atom_site_label_D
    _geom_hbond_atom_site_label_H
    _geom_hbond_atom_site_label_A
    _geom_hbond_site_symmetry_A
    _geom_hbond_distance_DH
    _geom_hbond_distance_HA
    _geom_hbond_distance_DA
    _geom_hbond_angle_DHA
    N1 H1C O1 8_665 0.89 1.9 2.790(3) 176.8
    N1 H1D Br1 8_655 0.89 2.34 3.2226(18) 170.3
    O1 H1 Br2 . 0.82 2.43 3.2397(16) 170.3
    N1 H1E Br2 . 0.89 2.4 3.2814(18) 168.3
    C13 H13 O1 1_565 0.93 2.66 3.584(3) 172.2
    C34 H34 Br2 4_456 0.93 3 3.729(2) 136.5
    C1 H1A Br1 3_545 0.97 2.92 3.836(2) 158.9
    C99 H99B Br1 3_545 0.96 2.92 3.849(3) 162.6
    C1 H1B Br1 . 0.97 2.92 3.886(2) 172.5
data_global
_journal_date_recd_electronic     2010-01-11
_journal_date_accepted     2010-01-25
_journal_name_full     'Acta Crystallographica, Section E'
_journal_year     2010
_journal_volume     66
_journal_issue      3
_journal_page_first     o502
_journal_page_last     o503
_journal_paper_category     QO
_journal_coeditor_code     NC2175
_publ_contact_author_name     'Dr. Cameron Evans'
_publ_contact_author_address
; Department of Chemistry
University of Otago
PO Box 56
Dunedin
New Zealand
;
_publ_contact_author_email     cevans@chemistry.otago.ac.nz
_publ_contact_author_fax     '64-3-4797906'
_publ_contact_author_phone     '64-3-4797922'
_publ_section_title
;
(5-Ammoniopentyl)triphenylphosphonium dibromide ethanol solvate
;
loop_
    _publ_author_name
    _publ_author_footnote
    _publ_author_address
    'Evans, Cameron' .
; Department of Chemistry
  University of Otago
  PO Box 56
  Dunedin
  New Zealand
;
