# Supplementary material for: (5-Ammonio­pent­yl)triphenyl­phospho­nium dibromide ethanol solvate
Source: Acta Crystallogr Sect E Struct Rep Online. 2010 Feb 3;66(Pt 3):o502–3. doi: 10.1107/S1600536810003193 (PMC2983624; doi:10.1107/S1600536810003193)
Supplement: Supplementary file 2 [file e-66-0o502-Isup2.hkl]

#
# h,k,l, Fc-squared, Fo-squared, sigma(Fo-squared) and status flag
#
data_I
_shelx_title ' CXE_final_a in Pbca'
_shelx_refln_list_code          4
_shelx_F_calc_maximum      604.83
_exptl_crystal_F_000      2272.00
_reflns_d_resolution_high  0.7992
 
loop_
 _symmetry_equiv_pos_as_xyz
 'x, y, z'
 '-x+1/2, -y, z+1/2'
 '-x, y+1/2, -z+1/2'
 'x+1/2, -y+1/2, -z'
 '-x, -y, -z'
 'x-1/2, y, -z-1/2'
 'x, -y-1/2, z-1/2'
 '-x-1/2, y-1/2, z'
 
_cell_length_a    16.6000
_cell_length_b    11.9470
_cell_length_c    26.2570
_cell_angle_alpha  90.000
_cell_angle_beta   90.000
_cell_angle_gamma  90.000
 
_shelx_F_squared_multiplier     1.000
 
loop_
 _refln_index_h
 _refln_index_k
 _refln_index_l
 _refln_F_squared_calc
 _refln_F_squared_meas
 _refln_F_squared_sigma
 _refln_observed_status
   4   0   0     2680.57     2622.52    113.50 o
   6   0   0    16993.47    18914.37    390.29 o
   8   0   0    79777.34    77933.33   1535.94 o
  10   0   0     4034.84     4202.24    139.29 o
  12   0   0    53226.20    51140.14    950.87 o
  14   0   0    43172.31    43486.61    989.68 o
  16   0   0    20464.58    20082.70    674.55 o
  18   0   0     9234.71     8129.60    669.29 o
  20   0   0    23127.56    24787.97   1883.58 o
   4   1   0    30419.24    31690.36    495.32 o
   6   1   0    45496.12    45271.69    752.69 o
   8   1   0     1793.99     1673.77     66.91 o
  10   1   0    18897.90    18699.60    316.70 o
  12   1   0    15241.91    15158.85    347.11 o
  14   1   0    15598.62    15327.28    253.24 o
  16   1   0      203.97      195.00     51.17 o
  18   1   0      125.00      266.67     82.45 o
  20   1   0     4168.57     4535.14    353.79 o
   0   2   0      154.63      158.69     18.76 o
   2   2   0    96746.05    99642.54   1235.76 o
   4   2   0     3234.65     3241.73     60.83 o
   6   2   0    47942.20    48351.38    863.06 o
   8   2   0      661.17      562.50     35.27 o
  10   2   0     1953.99     2004.02    111.43 o
  12   2   0      946.24     1061.60     65.57 o
  14   2   0    28389.03    28131.47    455.32 o
  16   2   0      893.24      880.97     78.16 o
  18   2   0    13924.31    14319.73    369.23 o
  20   2   0      173.56       71.09     76.91 o
   2   3   0    49487.83    50171.04    556.66 o
   4   3   0    28439.12    29313.56    382.78 o
   6   3   0     4531.24     4844.87     92.74 o
   8   3   0     4709.40     4051.21    105.87 o
  10   3   0    18818.60    19196.00    350.74 o
  12   3   0    25018.14    25035.94    477.00 o
  14   3   0     1555.27     1455.96    117.57 o
  16   3   0      332.24      297.14     52.46 o
  18   3   0      364.87      333.17     64.70 o
  20   3   0      180.15      245.41     71.31 o
   0   4   0     1774.93     1871.20     92.04 o
   2   4   0     6662.99     6929.26    103.17 o
   4   4   0      359.03      478.77     30.58 o
   6   4   0     1738.31     1326.03     52.23 o
   8   4   0      384.61      386.77     37.60 o
  10   4   0      212.90      230.08     46.65 o
  12   4   0      777.59      728.80     74.05 o
  14   4   0      262.89      487.25    124.48 o
  16   4   0       53.26       -0.77     97.46 o
  18   4   0     4829.28     4553.02    216.25 o
  20   4   0      175.79      -51.83    138.36 o
   2   5   0     1383.47     1370.22     40.69 o
   4   5   0    27618.83    27450.24    353.58 o
   6   5   0     1523.99     1483.30     65.95 o
   8   5   0    61219.21    60790.69    835.98 o
  10   5   0     3556.50     3533.90    118.58 o
  12   5   0    53404.94    52938.14   1159.83 o
  14   5   0       10.30       20.96    114.71 o
  16   5   0     6437.70     5989.51    270.14 o
  18   5   0       46.93      137.36     91.21 o
   0   6   0    58606.47    58469.68    973.63 o
   2   6   0    33082.18    31123.65    439.67 o
   4   6   0     1127.78     1103.79     54.56 o
   6   6   0    11216.56    10679.93    189.25 o
   8   6   0     5855.22     5848.05    180.18 o
  10   6   0      432.27      525.88     48.20 o
  12   6   0     2519.57     2217.89    135.94 o
  14   6   0       62.96       53.45    115.58 o
  16   6   0     1246.63     1062.87    179.05 o
  18   6   0    10450.02     9972.87    925.01 o
   2   7   0      607.27      899.73     49.74 o
   4   7   0      397.94      408.36     44.75 o
   6   7   0    76762.42    76165.77   1105.89 o
   8   7   0        4.67      -28.17     43.05 o
  10   7   0    21022.32    21081.95    343.23 o
  12   7   0     2528.33     2357.04    101.08 o
  14   7   0    19430.14    18698.55    877.95 o
  16   7   0     1432.62     1290.03    256.84 o
  18   7   0      798.78     1106.29    251.73 o
   0   8   0    92600.53    91879.83   1630.58 o
   2   8   0     4842.57     4757.99    106.02 o
   4   8   0    16153.83    16209.16    273.56 o
   6   8   0      888.76      834.84     69.85 o
   8   8   0    15366.45    15179.74    346.06 o
  10   8   0     2775.84     2630.95    105.47 o
  12   8   0     9901.86     9792.82    268.26 o
  14   8   0     1315.75     1105.32     90.72 o
  16   8   0     4240.57     3601.26    245.32 o
   2   9   0    15904.43    15806.72    308.98 o
   4   9   0    11787.82    12016.94    225.54 o
   6   9   0    18836.24    18588.95    331.22 o
   8   9   0     2000.98     1903.46    119.27 o
  10   9   0     5795.94     5443.20    174.20 o
  12   9   0    21400.90    21117.99    637.85 o
  14   9   0     3257.07     3330.00    157.92 o
  16   9   0      789.39      714.01    149.91 o
   0  10   0     1103.36      944.47     91.57 o
   2  10   0    21804.41    21155.30    373.34 o
   4  10   0     7196.93     7387.82    179.02 o
   6  10   0     9469.47     9377.85    211.29 o
   8  10   0      120.95       19.39     57.70 o
  10  10   0     2067.10     1884.40    125.97 o
  12  10   0      219.66      277.07     81.83 o
  14  10   0     2613.25     2899.40    208.46 o
   2  11   0     1575.45     1578.73    100.50 o
   4  11   0        5.90      -26.70     67.10 o
   6  11   0     6170.84     6056.76    190.98 o
   8  11   0       24.39       94.81     75.10 o
  10  11   0      979.65      928.95    135.77 o
  12  11   0      166.13       98.99     97.85 o
  14  11   0      138.09      242.61     86.53 o
   0  12   0     2149.70     2066.16    324.16 o
   2  12   0    12040.74    11577.29    691.21 o
   4  12   0      256.70      230.44     95.54 o
   6  12   0     3172.28     3115.46    160.46 o
   8  12   0      770.11      907.17    122.85 o
  10  12   0       38.16      136.77     95.36 o
  12  12   0     1304.53     1327.23    186.62 o
   2  13   0     1591.25     1385.73    205.40 o
   4  13   0     9496.02     9560.20    350.24 o
   6  13   0      101.65      -43.84     88.49 o
   8  13   0    18046.66    17343.07    622.50 o
  10  13   0       19.94      200.03    122.85 o
   0  14   0    15492.62    15160.09    947.28 o
   2  14   0     1008.09     1152.12    208.68 o
   4  14   0     6598.94     5929.50    381.19 o
   6  14   0     3514.46     3480.75    242.80 o
   1   1   1      127.97       71.65     10.65 o
   2   1   1     9228.37     4530.86    264.57 o
   3   1   1      501.05      553.43     19.52 o
   4   1   1     9711.36    10262.29    146.30 o
   5   1   1    64294.68    65878.88    669.47 o
   6   1   1    18497.97    18943.12    217.63 o
   7   1   1     5885.58     5797.16     86.07 o
   8   1   1    14397.34    14028.39    188.93 o
   9   1   1     3252.40     3588.53     67.71 o
  10   1   1    40893.53    40887.79    504.48 o
  11   1   1     3346.44     3497.99     68.41 o
  12   1   1    17484.61    17011.73    207.50 o
  13   1   1    14143.04    13827.44    181.29 o
  14   1   1     6400.78     6614.69    107.65 o
  15   1   1     5777.05     6227.97    106.06 o
  16   1   1      859.14      979.17     50.05 o
  17   1   1      550.63      539.71     55.35 o
  18   1   1     1292.72     1441.82     80.92 o
  19   1   1      561.56      621.22     70.15 o
  20   1   1       18.10       -1.91     61.84 o
   0   2   1      350.68      490.69     19.78 o
   1   2   1     8821.43     9438.94    103.06 o
   2   2   1     5923.36     6247.75     65.85 o
   3   2   1    47220.70    47963.83    419.19 o
   4   2   1    41763.62    42305.59    413.60 o
   5   2   1    20724.08    21066.17    242.95 o
   6   2   1     1597.81     1750.31     38.37 o
   7   2   1    10123.60    10290.69    134.51 o
   8   2   1      698.04      779.65     28.50 o
   9   2   1     2137.44     2098.58     58.56 o
  10   2   1        3.20       -2.03     23.38 o
  11   2   1      294.25      317.22     32.16 o
  12   2   1       55.50       97.00     27.99 o
  13   2   1     2311.03     2385.48     58.18 o
  14   2   1       34.39       50.44     27.89 o
  15   2   1     6547.13     6524.36    110.92 o
  16   2   1     6671.30     6525.43    113.67 o
  17   2   1      736.29      924.14     57.15 o
  18   2   1     1891.17     1884.28     86.33 o
  19   2   1     2718.01     2888.45    103.65 o
  20   2   1     2966.68     2993.42    114.48 o
   1   3   1     5677.35     5367.36     52.99 o
   2   3   1     2147.02     2105.51     31.77 o
   3   3   1    16871.93    18212.91    159.25 o
   4   3   1     9694.71     9905.64     99.47 o
   5   3   1    15568.42    15527.25    157.74 o
   6   3   1     1780.76     1604.39     31.13 o
   7   3   1    16037.58    15046.58    201.69 o
   8   3   1    42722.40    42979.05    563.39 o
   9   3   1    17085.28    16946.32    243.64 o
  10   3   1      182.05      243.52     31.32 o
  11   3   1    11851.66    11807.71    177.16 o
  12   3   1     5070.58     5152.95     95.39 o
  13   3   1    22159.75    22062.90    305.71 o
  14   3   1     3802.15     3769.89     82.83 o
  15   3   1     3707.34     3734.18    119.21 o
  16   3   1     1706.06     1822.09     66.82 o
  17   3   1     2053.85     2074.18     91.69 o
  18   3   1       15.02       -5.78     39.94 o
  19   3   1      303.21      380.88     66.71 o
  20   3   1      606.70      580.64     65.06 o
   0   4   1    13639.83    14235.91    165.07 o
   1   4   1    42815.13    42707.91    339.62 o
   2   4   1   130650.60   131632.55   1015.24 o
   3   4   1    37532.49    38392.91    339.93 o
   4   4   1      171.75      181.23     16.77 o
   5   4   1    14580.22    14750.24    153.67 o
   6   4   1    23475.94    24099.70    252.99 o
   7   4   1     2655.43     2016.34     42.58 o
   8   4   1     3549.21     3401.03     56.14 o
   9   4   1     1011.54     1013.31     45.12 o
  10   4   1      445.46      503.64     34.56 o
  11   4   1       78.77       52.47     20.24 o
  12   4   1    10837.75    10835.13    178.82 o
  13   4   1     3207.62     3250.49     88.95 o
  14   4   1    10291.15    10167.85    217.66 o
  15   4   1     1259.38     1305.69     66.64 o
  16   4   1     3760.91     3602.24     99.80 o
  17   4   1     2525.45     2655.21    104.63 o
  18   4   1     8035.54     8165.57    341.51 o
  19   4   1     2915.25     2701.92    144.71 o
   1   5   1     3179.76     3341.67     47.63 o
   2   5   1    11640.47    11957.95    116.99 o
   3   5   1     6754.02     7116.54     73.91 o
   4   5   1     5062.02     5333.66     68.71 o
   5   5   1     3788.23     3307.74     56.94 o
   6   5   1     4306.70     4941.82     71.91 o
   7   5   1     8184.53     7901.40    101.09 o
   8   5   1     1501.55     1404.36     39.58 o
   9   5   1    10913.61    11461.72    145.91 o
  10   5   1     6211.77     6247.46    108.24 o
  11   5   1     4365.03     4344.30     96.41 o
  12   5   1      146.89      138.09     39.27 o
  13   5   1     3480.63     3276.03    131.15 o
  14   5   1       13.91       41.46     83.93 o
  15   5   1     5403.06     5294.41    188.47 o
  16   5   1     1889.58     1921.59    113.06 o
  17   5   1     1478.84     1596.24    174.88 o
  18   5   1      220.03      271.30     79.26 o
  19   5   1       98.19       73.94     70.15 o
   0   6   1    44081.33    42971.07    475.19 o
   1   6   1     5229.71     4894.49     66.59 o
   2   6   1    13969.91    13548.89    145.31 o
   3   6   1      501.50      650.03     26.48 o
   4   6   1    31508.49    31364.79    307.22 o
   5   6   1     4454.35     4442.72     88.61 o
   6   6   1     3392.53     3219.07     63.35 o
   7   6   1     1746.62     1721.80     46.16 o
   8   6   1       65.21       59.00     26.00 o
   9   6   1     1210.11     1137.15     50.89 o
  10   6   1      374.10      434.88     31.17 o
  11   6   1     3916.33     3818.20     76.23 o
  12   6   1     2222.61     2102.29     87.09 o
  13   6   1      364.51      462.65     62.55 o
  14   6   1     1983.69     1780.70    145.04 o
  15   6   1       21.39       19.49     86.60 o
  16   6   1    13697.28    13768.61    427.39 o
  17   6   1      691.18      794.04     87.15 o
  18   6   1     2676.41     2591.40    153.36 o
  19   6   1     1019.55      910.68    151.09 o
   1   7   1      463.14      540.77     29.46 o
   2   7   1      742.72      890.07     34.80 o
   3   7   1     1025.36     1160.04     37.31 o
   4   7   1     4905.70     5039.46     80.78 o
   5   7   1       11.63        5.19     26.86 o
   6   7   1     4490.26     4527.08     86.31 o
   7   7   1       57.64       19.55     28.77 o
   8   7   1     4387.91     4321.26     82.39 o
   9   7   1       21.27       14.12     30.97 o
  10   7   1     7921.31     7515.28    109.50 o
  11   7   1      279.28      273.21     34.29 o
  12   7   1     3309.38     3191.57     85.65 o
  13   7   1      221.86      213.64     43.21 o
  14   7   1      195.02      206.34     59.36 o
  15   7   1       31.59      140.81     71.35 o
  16   7   1      127.89       79.15    104.08 o
  17   7   1      261.83      304.69     95.64 o
  18   7   1      265.53      199.00     93.50 o
   0   8   1    11773.56    11472.91    182.17 o
   1   8   1      350.83      333.87     26.07 o
   2   8   1     3714.63     3750.30     69.26 o
   3   8   1     6181.93     6187.02     85.36 o
   4   8   1     3017.79     2860.75     64.58 o
   5   8   1     5388.79     5204.66     95.81 o
   6   8   1     3147.35     3148.54     77.23 o
   7   8   1       25.30       49.33     33.71 o
   8   8   1     1117.97     1168.64     62.74 o
   9   8   1      105.99      150.60     37.48 o
  10   8   1       26.59       -1.87     33.18 o
  11   8   1       62.25       85.92     35.48 o
  12   8   1      955.79      998.74     64.74 o
  13   8   1      237.72      189.01     65.95 o
  14   8   1      603.11      537.89     59.66 o
  15   8   1     1776.55     1753.05    123.63 o
  16   8   1     2519.93     2525.41    210.42 o
  17   8   1      164.26      332.87    105.03 o
   1   9   1       30.31       51.13     17.31 o
   2   9   1    13160.55    13284.95    152.54 o
   3   9   1     1538.40     1758.65     50.12 o
   4   9   1     7959.80     7852.41    114.62 o
   5   9   1     4566.21     4649.08     93.55 o
   6   9   1     9600.47     9758.01    145.32 o
   7   9   1     3854.42     3816.28     87.31 o
   8   9   1     2284.49     2255.47     77.17 o
   9   9   1     3960.17     4031.86    107.58 o
  10   9   1    37189.95    36758.36    503.17 o
  11   9   1     1698.93     1688.97     84.56 o
  12   9   1     1202.12     1046.56     65.91 o
  13   9   1     5385.95     5506.83    151.60 o
  14   9   1     4678.48     4605.98    134.70 o
  15   9   1     1906.89     1918.55    113.58 o
  16   9   1       66.83       98.09     93.10 o
   0  10   1      169.88      143.41     39.43 o
   1  10   1    19125.79    18683.27    215.65 o
   2  10   1     5295.68     5124.03     91.72 o
   3  10   1     2466.52     2451.98     68.59 o
   4  10   1     2742.12     2746.43     80.28 o
   5  10   1     7478.50     7584.85    132.23 o
   6  10   1      247.16      191.05     41.37 o
   7  10   1     8147.98     8095.63    160.73 o
   8  10   1        1.59      -51.89     51.89 o
   9  10   1     2883.10     3115.35    106.32 o
  10  10   1     1630.72     1667.21     81.12 o
  11  10   1     4804.01     4757.69    136.47 o
  12  10   1     1291.56     1222.81     79.09 o
  13  10   1     1629.99     1569.66     93.25 o
  14  10   1     1614.10     1659.92     91.81 o
  15  10   1      168.31      173.78     74.43 o
   1  11   1      456.37      534.31     65.63 o
   2  11   1     1355.25     1329.84     69.58 o
   3  11   1     2259.90     2213.14     88.69 o
   4  11   1     7726.40     7732.31    163.44 o
   5  11   1     1038.46      975.94     70.45 o
   6  11   1     2966.88     3163.31    100.58 o
   7  11   1     8266.98     7820.54    167.76 o
   8  11   1    13740.46    13477.96    264.77 o
   9  11   1     5786.23     5807.55    153.85 o
  10  11   1      681.94      539.35     72.36 o
  11  11   1     3348.97     3209.42    136.60 o
  12  11   1     7783.77     7421.46    316.65 o
  13  11   1     2218.40     2710.98    185.49 o
  14  11   1      983.94     1047.20    217.54 o
   0  12   1     2986.31     2864.99    252.25 o
   1  12   1     8170.36     8321.57    279.83 o
   2  12   1     3698.32     4044.43    211.03 o
   3  12   1     7490.01     7148.30    177.03 o
   4  12   1      189.78      150.04     66.29 o
   5  12   1      850.84      821.58     76.05 o
   6  12   1      170.14      142.11     56.47 o
   7  12   1      856.78      999.70     83.54 o
   8  12   1      945.04     1012.44    104.55 o
   9  12   1       18.97       59.37     71.98 o
  10  12   1      318.80      395.69     91.67 o
  11  12   1        8.26       75.90     86.91 o
  12  12   1      427.58      435.75    109.35 o
   1  13   1        6.60      -51.74     96.59 o
   2  13   1     2336.75     2381.01    174.96 o
   3  13   1      203.19      186.11    105.98 o
   4  13   1      590.15      540.63     73.41 o
   5  13   1     1023.66     1068.34     88.28 o
   6  13   1     1734.39     1843.14    117.23 o
   7  13   1     1340.06     1313.39    106.02 o
   8  13   1      169.11      277.06     72.25 o
   9  13   1      428.71      671.14    108.89 o
  10  13   1     4523.66     4630.32    192.70 o
   0  14   1      878.92     1283.56    215.70 o
   1  14   1        0.33     -103.19    103.19 o
   2  14   1     4001.08     3716.59    219.15 o
   3  14   1      214.69      203.10    113.54 o
   4  14   1     3652.46     3964.61    181.36 o
   5  14   1        1.02      -62.68     62.68 o
   6  14   1     1396.99     1453.72    111.01 o
   7  14   1      204.71      213.77    126.90 o
   0   0   2      308.41       44.72     39.83 o
   1   0   2      344.15      369.91     55.05 o
   3   0   2    48710.22    50482.96    729.12 o
   4   0   2    75483.30    77652.64    910.29 o
   5   0   2    39976.71    40715.53    528.71 o
   6   0   2    58615.90    59062.72    827.76 o
   7   0   2     6193.12     6774.09    124.84 o
   8   0   2     5029.29     5513.07    105.47 o
   9   0   2      132.31      165.12     27.62 o
  10   0   2     5196.54     5478.34    127.46 o
  11   0   2     6690.38     6534.65    127.94 o
  12   0   2      484.13      444.84     38.17 o
  13   0   2     1115.91     1232.51     87.40 o
  14   0   2     2459.79     2643.77     86.42 o
  15   0   2     6446.35     6420.43    187.61 o
  16   0   2     3079.19     3167.97    137.45 o
  17   0   2      470.97      337.81     79.90 o
  18   0   2    40065.39    38072.85   1020.25 o
  19   0   2      159.32      269.81    106.67 o
  20   0   2      564.41      542.29    101.08 o
   2   1   2     5391.03     3217.11    579.74 o
   3   1   2      758.54      912.94     20.95 o
   4   1   2     2374.12     2549.35     33.40 o
   5   1   2    28417.77    28823.64    265.26 o
   6   1   2     6017.97     6639.23     73.67 o
   7   1   2    12566.03    13438.99    150.08 o
   8   1   2    40384.77    40590.06    464.52 o
   9   1   2    19529.58    19046.92    225.48 o
  10   1   2     4679.71     4746.97     81.01 o
  11   1   2    15487.22    15169.06    201.15 o
  12   1   2    14482.72    14528.14    184.54 o
  13   1   2      472.80      578.23     38.51 o
  14   1   2     2323.03     2448.81     59.00 o
  15   1   2     8193.58     8194.52    130.44 o
  16   1   2     2945.58     2992.11    124.69 o
  17   1   2     2843.34     3075.40     85.58 o
  18   1   2      556.82      585.67     64.67 o
  19   1   2        8.55       13.40     56.51 o
  20   1   2       41.04      -15.37     64.35 o
   0   2   2     7798.44     8466.87    123.71 o
   1   2   2     1138.71     1003.80     19.49 o
   2   2   2     1591.47     1755.18     34.79 o
   3   2   2     1717.74     1788.66     26.36 o
   4   2   2    92224.88    93385.50    790.95 o
   5   2   2     8394.92     8375.35    100.09 o
   6   2   2     2215.83     2232.07     44.76 o
   7   2   2    14434.62    14615.68    174.25 o
   8   2   2     1929.76     2041.18     48.02 o
   9   2   2      551.06      566.47     25.68 o
  10   2   2     2968.56     2990.37     59.10 o
  11   2   2     2386.59     2371.28     56.44 o
  12   2   2      304.01      320.04     31.70 o
  13   2   2     3299.50     3383.46     75.15 o
  14   2   2     2173.79     2166.27     55.88 o
  15   2   2      749.90      802.90     44.02 o
  16   2   2     6487.74     6446.88    119.46 o
  17   2   2     1577.77     1588.40     66.58 o
  18   2   2     2701.31     2507.63     92.97 o
  19   2   2      462.57      351.06     62.34 o
  20   2   2     8499.53     8442.33    282.88 o
   1   3   2    22306.49    22073.65    180.13 o
   2   3   2    13870.98    14338.66    122.05 o
   3   3   2     7531.61     7903.60     75.95 o
   4   3   2     4870.25     5068.92     58.64 o
   5   3   2       78.70       83.37     13.45 o
   6   3   2    30676.77    31648.43    308.24 o
   7   3   2      963.44     1062.87     38.62 o
   8   3   2    15379.63    15234.25    208.68 o
   9   3   2     8986.87     9502.43    148.70 o
  10   3   2    19284.18    18659.70    253.24 o
  11   3   2     1697.07     1811.78     56.62 o
  12   3   2     5682.43     5534.30    107.61 o
  13   3   2     4251.79     4198.79     87.80 o
  14   3   2     8575.34     8533.91    142.00 o
  15   3   2      143.25      162.07     39.05 o
  16   3   2       13.17       57.88     33.32 o
  17   3   2     1124.81     1227.55     58.98 o
  18   3   2      185.91      151.79     42.15 o
  19   3   2      405.37      465.36     87.15 o
  20   3   2       26.31       46.90     58.88 o
   0   4   2    19628.00    19704.04    207.62 o
   1   4   2     2619.32     2537.86     35.56 o
   2   4   2       90.59      113.19     12.71 o
   3   4   2     1620.85     1647.74     31.11 o
   4   4   2     4361.21     4384.46     56.23 o
   5   4   2      867.21      925.19     27.98 o
   6   4   2      424.78      420.04     23.83 o
   7   4   2     2052.33     2247.21     42.39 o
   8   4   2     1055.17     1039.72     32.34 o
   9   4   2       27.42       36.98     16.65 o
  10   4   2       25.36       44.63     25.55 o
  11   4   2     1360.87     1421.95     54.39 o
  12   4   2      271.51      170.29     34.83 o
  13   4   2     2220.61     2302.97     78.20 o
  14   4   2      330.58      298.37     47.63 o
  15   4   2        8.52       42.15     44.77 o
  16   4   2      667.35      677.87     56.63 o
  17   4   2      178.09      259.72     52.95 o
  18   4   2      344.17      322.05     51.64 o
  19   4   2       88.14      -77.10     77.10 o
   1   5   2     1916.86     2111.15     41.44 o
   2   5   2     9421.08    10256.13     98.70 o
   3   5   2     2014.31     1857.04     37.84 o
   4   5   2     4170.35     4188.56     59.74 o
   5   5   2      169.67      169.42     22.16 o
   6   5   2    39454.94    39492.08    383.19 o
   7   5   2     7697.47     7478.54     98.96 o
   8   5   2    10636.20    10513.08    123.43 o
   9   5   2     3729.62     3619.13     66.42 o
  10   5   2    38530.92    38281.36    462.17 o
  11   5   2     4107.35     3867.08     91.96 o
  12   5   2     4399.86     4699.06    104.77 o
  13   5   2     1871.44     1968.02     94.23 o
  14   5   2     9488.10     8850.24    239.77 o
  15   5   2      248.45      247.52     47.40 o
  16   5   2      425.50      267.81     73.87 o
  17   5   2     2075.18     2208.47    131.25 o
  18   5   2      424.55      447.94     87.01 o
  19   5   2      324.14      274.14     94.07 o
   0   6   2    41478.37    40633.30    451.36 o
   1   6   2     7213.05     6770.38     84.05 o
   2   6   2     2843.74     2615.91     48.38 o
   3   6   2    26977.17    26951.22    248.28 o
   4   6   2     7202.09     7039.65     92.12 o
   5   6   2     3731.13     3731.48     68.78 o
   6   6   2     4618.33     4843.43     76.26 o
   7   6   2     2149.48     2146.08     50.47 o
   8   6   2     3537.73     3443.12     78.01 o
   9   6   2      546.83      501.47     31.49 o
  10   6   2       24.41       15.41     25.19 o
  11   6   2     2239.15     2108.65     60.87 o
  12   6   2      722.04      786.07     52.34 o
  13   6   2      836.17      877.52     96.55 o
  14   6   2        2.49       24.94     45.70 o
  15   6   2     2425.69     2603.31    103.28 o
  16   6   2     3550.57     3400.89    154.07 o
  17   6   2     1606.45     1558.11    126.53 o
  18   6   2      724.37      901.32     94.61 o
   1   7   2    10556.62    10698.23    121.85 o
   2   7   2      324.96      375.21     28.53 o
   3   7   2     4457.45     4599.66     69.24 o
   4   7   2    15558.00    15465.30    183.24 o
   5   7   2     7714.34     7743.06    113.30 o
   6   7   2      202.81      197.22     33.24 o
   7   7   2     6199.44     6226.48     98.24 o
   8   7   2    38464.30    37909.50    395.94 o
   9   7   2    13986.91    13821.52    171.47 o
  10   7   2       16.41      -16.09     27.84 o
  11   7   2     8540.69     8429.50    181.18 o
  12   7   2    25990.31    24692.64    354.08 o
  13   7   2     1948.28     1861.76    134.38 o
  14   7   2        8.51      -20.39     65.68 o
  15   7   2     5064.88     5078.51    175.81 o
  16   7   2     4063.08     4300.08    385.53 o
  17   7   2      693.21      658.53    114.86 o
  18   7   2       67.85       33.10     91.59 o
   0   8   2       18.45       13.12     27.67 o
   1   8   2     2237.30     2206.34     50.85 o
   2   8   2    41800.84    41961.30    408.76 o
   3   8   2    18041.96    18101.36    189.07 o
   4   8   2     1446.99     1482.28     47.71 o
   5   8   2    13096.88    12768.09    167.34 o
   6   8   2     7274.34     7140.79    116.27 o
   7   8   2      827.05      885.56     46.24 o
   8   8   2      510.71      494.81     42.23 o
   9   8   2     1941.46     1920.34     66.13 o
  10   8   2       31.34       24.58     35.38 o
  11   8   2     1419.80     1491.67     66.87 o
  12   8   2     1724.36     1562.83     72.60 o
  13   8   2        0.86      -16.61     65.79 o
  14   8   2     4672.93     4404.01    157.01 o
  15   8   2     5872.43     5955.64    196.31 o
  16   8   2      541.60      555.62     90.44 o
  17   8   2      353.90      371.84    130.52 o
   1   9   2     2802.20     2809.92     59.39 o
   2   9   2      482.40      387.51     32.02 o
   3   9   2    10350.89    10401.52    126.46 o
   4   9   2      253.90      265.15     34.34 o
   5   9   2      659.77      595.60     44.20 o
   6   9   2    17533.47    17115.70    215.33 o
   7   9   2     2006.34     2177.28     70.71 o
   8   9   2     1351.38     1398.40     68.09 o
   9   9   2    13387.15    13089.69    212.30 o
  10   9   2     3474.42     3428.08    104.00 o
  11   9   2     1427.31     1548.53     95.40 o
  12   9   2     2048.13     2023.60     92.04 o
  13   9   2      132.35       19.82     57.88 o
  14   9   2     4976.54     5033.59    144.37 o
  15   9   2      362.07      276.21     67.48 o
  16   9   2      167.41      275.68     70.53 o
   0  10   2    12911.99    12156.28    282.30 o
   1  10   2      244.69      143.28     29.11 o
   2  10   2    14407.24    14317.13    172.58 o
   3  10   2     1210.76     1120.53     56.17 o
   4  10   2    11353.35    11373.26    180.85 o
   5  10   2     2583.57     2653.62     80.93 o
   6  10   2      265.46      209.51     42.69 o
   7  10   2      417.09      479.38     55.39 o
   8  10   2     1263.90     1349.60     73.11 o
   9  10   2      551.53      598.36     73.99 o
  10  10   2      215.38      265.67     54.84 o
  11  10   2     1616.65     1566.95     90.96 o
  12  10   2     1634.81     1665.14     88.95 o
  13  10   2       60.87       10.50     56.39 o
  14  10   2     3322.17     3475.67    125.08 o
  15  10   2        1.10       75.90     48.90 o
   1  11   2       15.99       48.06     57.33 o
   2  11   2     1108.11     1075.18     64.88 o
   3  11   2     1177.60     1082.62     67.11 o
   4  11   2      208.87      258.47     54.29 o
   5  11   2      963.50      960.09     70.04 o
   6  11   2      715.90      715.46     61.53 o
   7  11   2        8.99      -33.68     50.34 o
   8  11   2      107.61       61.85     53.86 o
   9  11   2       77.90       -7.89     55.37 o
  10  11   2        0.47      -20.15     57.46 o
  11  11   2       30.16       18.47     72.19 o
  12  11   2     1724.43     1564.69    108.00 o
  13  11   2      268.87      344.56    104.02 o
  14  11   2       55.14      306.88    238.30 o
   0  12   2    22304.92    21709.33    728.53 o
   1  12   2     4399.51     4196.33    206.13 o
   2  12   2      180.90      188.10    100.92 o
   3  12   2     3693.37     3472.10    135.97 o
   4  12   2     8102.54     7985.50    209.29 o
   5  12   2        5.86        2.11     55.89 o
   6  12   2       43.87       -6.89     53.41 o
   7  12   2     1352.40     1423.88     95.94 o
   8  12   2     1115.42     1315.55     96.42 o
   9  12   2      500.12      430.91     92.66 o
  10  12   2      103.30       14.11     60.50 o
  11  12   2      337.20      191.68    106.24 o
  12  12   2      889.19      957.70    117.72 o
   1  13   2      129.85      199.11    109.32 o
   2  13   2     2274.88     2245.41    173.97 o
   3  13   2     1791.90     1763.73    119.87 o
   4  13   2       12.59       48.02     66.69 o
   5  13   2       98.95        2.55     63.98 o
   6  13   2     6486.80     6452.46    213.37 o
   7  13   2      829.20     1071.44    119.47 o
   8  13   2      147.73      256.09     72.96 o
   9  13   2     3262.83     3331.35    167.12 o
  10  13   2     6199.27     6217.81    222.36 o
   0  14   2      535.30      348.72    200.90 o
   1  14   2     1483.00     1527.57    161.88 o
   2  14   2     7102.19     7287.87    297.40 o
   3  14   2     4008.73     3922.24    222.61 o
   4  14   2      530.59      546.68    102.86 o
   5  14   2     2316.43     2642.97    119.22 o
   6  14   2     1585.01     1440.35    109.66 o
   7  14   2      749.58      727.77    124.15 o
   1   1   3     1149.79     1447.88     23.31 o
   2   1   3      930.17      862.75     17.86 o
   3   1   3     1791.89     2106.98     28.75 o
   4   1   3    37725.07    38487.12    331.83 o
   5   1   3       20.85        1.63      6.83 o
   6   1   3    78985.48    82602.55    755.93 o
   7   1   3     6887.55     7257.90     85.58 o
   8   1   3    87907.27    88783.55    883.00 o
   9   1   3       78.09      114.34     22.37 o
  10   1   3      636.23      628.54     29.84 o
  11   1   3        8.63       -2.35     22.64 o
  12   1   3    17904.85    17241.80    214.10 o
  13   1   3       34.26       29.49     27.87 o
  14   1   3     4739.34     4813.05     88.28 o
  15   1   3      847.91      785.25     42.76 o
  16   1   3     5373.77     5401.13    112.37 o
  17   1   3      776.83      815.88     57.81 o
  18   1   3     1581.66     1660.63     83.37 o
  19   1   3      911.15     1031.47     76.67 o
  20   1   3     2657.02     2631.91    115.86 o
   0   2   3     1110.72     1072.47     43.67 o
   1   2   3      187.90      227.00     10.03 o
   2   2   3    63468.93    64608.78    539.07 o
   3   2   3    11120.11    10967.77     93.47 o
   4   2   3     2276.14     2210.65     30.29 o
   5   2   3     4003.08     4011.33     49.85 o
   6   2   3    14682.12    14222.75    148.06 o
   7   2   3     4838.60     5073.03     63.39 o
   8   2   3       53.44      109.12     16.42 o
   9   2   3     3005.46     3222.96     56.13 o
  10   2   3     1625.50     1763.78     49.93 o
  11   2   3      520.25      448.77     32.12 o
  12   2   3     2922.02     2867.20     66.68 o
  13   2   3     1348.18     1410.29     51.21 o
  14   2   3     7868.15     8052.20    118.99 o
  15   2   3      547.72      449.75     42.17 o
  16   2   3      431.13      496.76     48.09 o
  17   2   3       12.83       -0.85     44.33 o
  18   2   3     7835.50     7265.10    160.58 o
  19   2   3       25.83      -11.19     50.64 o
  20   2   3       40.50       16.56     51.57 o
   1   3   3    24406.83    24318.35    187.81 o
   2   3   3    36884.34    37587.81    291.36 o
   3   3   3       56.81       50.02     11.21 o
   4   3   3      112.51      127.74     13.75 o
   5   3   3     8290.15     8439.11     87.43 o
   6   3   3    15160.77    15098.63    149.48 o
   7   3   3     2530.71     2881.50     53.62 o
   8   3   3     6410.56     6259.76    101.95 o
   9   3   3     3746.85     3613.05     74.89 o
  10   3   3    85490.95    85384.11    946.25 o
  11   3   3     3008.00     2785.40     62.80 o
  12   3   3      324.12      304.56     35.43 o
  13   3   3     1904.38     1927.03     57.02 o
  14   3   3    11013.92    10859.35    209.04 o
  15   3   3     2656.11     2712.44     82.12 o
  16   3   3     2485.86     2712.59    109.43 o
  17   3   3      318.51      432.98     46.73 o
  18   3   3     2275.05     2259.47    148.91 o
  19   3   3      539.63      409.91     69.83 o
  20   3   3        7.49       19.87     62.40 o
   0   4   3   104684.04   107526.91   1067.69 o
   1   4   3       80.42      119.91     11.46 o
   2   4   3       44.03       22.45      8.00 o
   3   4   3    15260.26    15970.91    138.82 o
   4   4   3    88789.23    85425.64    687.47 o
   5   4   3    13993.56    14255.34    137.88 o
   6   4   3        3.71       -3.88     18.49 o
   7   4   3     5749.25     5741.68     73.81 o
   8   4   3     3270.19     3509.09     79.77 o
   9   4   3     2496.57     2568.45     62.48 o
  10   4   3     1565.12     1551.60     49.80 o
  11   4   3       38.62       38.82     24.61 o
  12   4   3      599.57      663.95     39.21 o
  13   4   3      161.28      206.47     47.61 o
  14   4   3       48.07       38.15     44.80 o
  15   4   3     7026.13     6829.96    161.16 o
  16   4   3    22861.10    22368.55    409.91 o
  17   4   3      415.62      329.04     58.28 o
  18   4   3      871.26      890.44     69.25 o
  19   4   3      178.43      150.08     55.64 o
   1   5   3     4173.88     4483.40     56.12 o
   2   5   3     6058.49     5618.59     63.80 o
   3   5   3     1381.76     1417.25     31.15 o
   4   5   3     8979.90     9368.47     99.69 o
   5   5   3        7.23      -19.19     19.19 o
   6   5   3     4615.98     5166.16     72.63 o
   7   5   3     3705.08     3998.16     65.95 o
   8   5   3    10503.69     9884.53    118.85 o
   9   5   3    10154.65    10191.85    132.82 o
  10   5   3    17590.43    17210.07    217.77 o
  11   5   3     2989.85     3005.88     81.08 o
  12   5   3     9224.64     9374.54    231.14 o
  13   5   3       16.79       41.63     36.01 o
  14   5   3     1827.75     1718.56     88.62 o
  15   5   3      453.07      463.37     56.84 o
  16   5   3     3733.19     3876.37    179.52 o
  17   5   3       95.79       48.54     62.31 o
  18   5   3     1572.71     1380.07    113.38 o
  19   5   3      386.87      257.98     92.55 o
   0   6   3    26510.63    26379.29    311.87 o
   1   6   3      989.37     1074.50     33.79 o
   2   6   3    49454.15    48658.53    440.13 o
   3   6   3    19227.96    19383.55    184.36 o
   4   6   3      265.67      339.75     25.44 o
   5   6   3       43.23       37.11     23.29 o
   6   6   3    10853.41    10890.69    134.11 o
   7   6   3     5029.40     5505.50     82.99 o
   8   6   3     1478.02     1549.53     45.37 o
   9   6   3     2497.03     2652.06     57.98 o
  10   6   3     1166.09     1230.66     45.59 o
  11   6   3     6169.19     5993.89    110.31 o
  12   6   3     5580.36     5225.77    128.57 o
  13   6   3      339.42      315.60     64.30 o
  14   6   3    12059.64    11560.92    236.46 o
  15   6   3        3.05      -13.03     52.76 o
  16   6   3      964.99     1092.02     86.41 o
  17   6   3      112.38       11.82     75.21 o
  18   6   3     3987.39     3819.20    230.81 o
   1   7   3      167.28      148.71     21.26 o
   2   7   3      629.72      698.29     33.35 o
   3   7   3     9109.09     9622.38    111.89 o
   4   7   3      321.51      266.99     29.33 o
   5   7   3       18.63       12.23     27.08 o
   6   7   3     6675.47     6783.59    103.05 o
   7   7   3       87.56      102.36     30.54 o
   8   7   3     3391.87     3232.57     70.65 o
   9   7   3       52.99       60.70     32.18 o
  10   7   3      533.07      529.87     38.25 o
  11   7   3     2561.07     2699.20     63.10 o
  12   7   3     2216.58     2215.98    103.45 o
  13   7   3       13.51      -49.66     49.66 o
  14   7   3     1723.66     1624.54     96.48 o
  15   7   3      459.29      417.09     69.09 o
  16   7   3     1747.89     1657.50    107.17 o
  17   7   3      626.45      383.77    114.28 o
  18   7   3       82.09       59.89    104.13 o
   0   8   3       12.08      -27.83     27.83 o
   1   8   3      160.90       67.11     24.61 o
   2   8   3    26836.24    26698.84    275.76 o
   3   8   3     1445.22     1501.81     44.99 o
   4   8   3      417.82      434.78     34.56 o
   5   8   3        3.06      -22.34     30.43 o
   6   8   3     4977.59     5041.76     91.72 o
   7   8   3     3841.92     3802.40     83.63 o
   8   8   3       63.07       -2.15     33.64 o
   9   8   3      457.78      470.39     45.33 o
  10   8   3      273.19      264.64     41.22 o
  11   8   3     2450.23     2357.29     72.57 o
  12   8   3      255.32      234.78     51.45 o
  13   8   3      681.13      685.02     59.19 o
  14   8   3     1447.94     1465.88     97.07 o
  15   8   3        1.10        0.63     58.49 o
  16   8   3      445.96      543.81     81.25 o
  17   8   3        7.31       19.58    112.83 o
   1   9   3      109.40       75.95     17.62 o
   2   9   3      704.46      742.55     39.52 o
   3   9   3    11012.82    10938.68    138.57 o
   4   9   3     5575.60     5620.93     97.10 o
   5   9   3     1607.88     1640.65     61.22 o
   6   9   3      512.33      444.50     44.02 o
   7   9   3      784.55      875.16     53.08 o
   8   9   3    35079.81    33999.50    427.21 o
   9   9   3      111.58      122.97     46.75 o
  10   9   3      984.61     1037.60     69.74 o
  11   9   3      791.83      919.02     74.07 o
  12   9   3    14046.81    13636.43    340.03 o
  13   9   3     2408.05     2391.16    105.40 o
  14   9   3     1206.50     1268.38     91.59 o
  15   9   3      507.51      600.79     89.43 o
  16   9   3     5471.83     5247.46    333.20 o
   0  10   3     2819.63     2593.15    109.32 o
   1  10   3     2021.26     2065.23     68.23 o
   2  10   3    14568.74    14296.69    179.19 o
   3  10   3      725.59      825.30     52.74 o
   4  10   3    23449.03    23413.59    367.80 o
   5  10   3       70.60       29.46     37.00 o
   6  10   3     1713.64     1768.94     71.75 o
   7  10   3      541.13      544.55     57.12 o
   8  10   3      105.68      147.02     49.07 o
   9  10   3       12.74      -19.50     49.17 o
  10  10   3      349.12      336.47     57.24 o
  11  10   3       92.13       46.86     55.85 o
  12  10   3      886.73      914.81     77.06 o
  13  10   3       35.53        0.05     58.41 o
  14  10   3     2903.69     3020.85    134.34 o
  15  10   3      758.78      650.06     65.27 o
   1  11   3     3289.97     3486.26    153.38 o
   2  11   3     4713.34     4564.19    117.04 o
   3  11   3       28.06      -45.73     45.73 o
   4  11   3        6.24      -44.33     44.90 o
   5  11   3     1643.51     1713.10     96.15 o
   6  11   3    19759.38    19151.39    310.66 o
   7  11   3       71.80       58.04     55.57 o
   8  11   3        2.74      -51.92     51.92 o
   9  11   3     4972.16     5014.24    162.47 o
  10  11   3    22935.53    22906.41    487.03 o
  11  11   3     3791.40     3470.90    172.98 o
  12  11   3        9.34      -71.78     71.78 o
  13  11   3        1.05      110.93     65.10 o
   0  12   3     7974.82     8050.65    393.57 o
   1  12   3       81.44      123.02     98.87 o
   2  12   3      290.72      127.52     72.13 o
   3  12   3      281.57      279.53     63.82 o
   4  12   3    15758.63    15716.50    306.17 o
   5  12   3      507.66      428.16     66.24 o
   6  12   3      301.22      195.71     59.60 o
   7  12   3      124.00      207.74     62.08 o
   8  12   3       52.50      271.18     69.40 o
   9  12   3      138.01      176.68     83.88 o
  10  12   3      706.05      741.21     87.72 o
  11  12   3      694.74      636.78    103.38 o
  12  12   3      589.30      484.60    108.65 o
   1  13   3       71.26      -28.34    100.27 o
   2  13   3      351.69      298.11    111.84 o
   3  13   3     1787.84     1923.22    108.20 o
   4  13   3     2334.14     2479.25    109.38 o
   5  13   3      314.46      281.08     70.24 o
   6  13   3     1433.54     1573.38    110.93 o
   7  13   3       64.25       63.95     75.97 o
   8  13   3     5675.35     5860.89    196.03 o
   9  13   3     1450.22     1536.87    119.97 o
  10  13   3       60.44      122.40    130.73 o
   0  14   3     5489.04     5654.38    367.77 o
   1  14   3      231.03      124.40    116.22 o
   2  14   3     2602.24     2544.10    190.02 o
   3  14   3       40.70        0.29    130.72 o
   4  14   3     2138.18     2222.40    147.91 o
   5  14   3        7.29      -63.06     63.06 o
   6  14   3     1142.92     1314.34    106.18 o
   0   0   4    25289.75    14282.83   1460.20 o
   1   0   4     4754.14     5989.67     98.84 o
   3   0   4   281653.84   280157.00   3431.76 o
   4   0   4    25764.77    25449.87    290.03 o
   5   0   4    16404.04    16457.94    195.17 o
   6   0   4    15007.86    15227.97    207.70 o
   7   0   4     7780.38     6792.39    114.19 o
   8   0   4      142.24      274.28     30.96 o
   9   0   4     2364.16     2582.68    101.21 o
  10   0   4      167.86      133.67     33.90 o
  11   0   4     9976.47    10051.63    192.06 o
  12   0   4      627.04      643.95     43.50 o
  13   0   4    31987.86    31785.39    526.19 o
  14   0   4     1201.45     1251.68     73.70 o
  15   0   4    21072.63    21012.52    420.00 o
  16   0   4    13845.02    13499.66    313.60 o
  17   0   4     3348.26     3484.02    135.41 o
  18   0   4    14055.95    14232.19    344.94 o
  19   0   4     1099.78     1057.43    165.92 o
  20   0   4      975.42      998.23    171.84 o
   1   1   4     1234.55      899.64     90.65 o
   2   1   4    42123.70    41928.55    355.78 o
   3   1   4    46670.39    46842.49    363.05 o
   4   1   4    15720.90    15978.51    130.81 o
   5   1   4     9771.26     9917.93     91.28 o
   6   1   4     1956.90     1987.45     33.10 o
   7   1   4    17094.19    16533.32    172.47 o
   8   1   4      368.16      464.02     24.88 o
   9   1   4     9824.65     9283.60    121.11 o
  10   1   4    10864.92    11018.63    141.05 o
  11   1   4    10360.44    10194.55    137.95 o
  12   1   4     6880.19     6907.49    106.14 o
  13   1   4    18563.11    18180.39    227.88 o
  14   1   4      787.75      755.24     41.68 o
  15   1   4     3343.05     3337.85     81.92 o
  16   1   4        1.52       44.92     34.16 o
  17   1   4     2469.22     2709.02    103.62 o
  18   1   4      179.96      201.59     55.97 o
  19   1   4        3.00       90.31     57.12 o
  20   1   4     1098.73     1299.66     93.43 o
   0   2   4   102437.35   103407.45   1106.23 o
   1   2   4   143040.61   141643.81   1095.65 o
   2   2   4    66217.70    65900.50    488.85 o
   3   2   4    12473.66    12407.01     99.18 o
   4   2   4      701.72      753.91     17.15 o
   5   2   4    36683.25    37073.39    324.60 o
   6   2   4     1162.63     1300.83     37.30 o
   7   2   4     1629.81     1730.89     35.15 o
   8   2   4     9414.65     9355.03    112.05 o
   9   2   4    16663.81    16711.24    185.76 o
  10   2   4     1225.07     1305.83     36.95 o
  11   2   4     6606.59     6467.44    110.57 o
  12   2   4     7533.67     7539.66    121.49 o
  13   2   4      192.01      149.12     33.21 o
  14   2   4     6449.71     6476.90    109.18 o
  15   2   4     2594.00     2730.81     71.21 o
  16   2   4     4574.26     4513.04    100.42 o
  17   2   4     1165.57     1282.59     65.26 o
  18   2   4      508.95      589.35     59.57 o
  19   2   4      862.85      882.52     71.28 o
  20   2   4     3243.58     3071.61    146.12 o
   1   3   4    13569.15    13767.07    111.27 o
   2   3   4    13370.81    13358.16    112.34 o
   3   3   4     1386.62     1564.16     28.02 o
   4   3   4    17703.45    18594.20    164.77 o
   5   3   4      186.73      127.24     15.69 o
   6   3   4    11140.01    10633.84    114.14 o
   7   3   4       32.14       27.65     12.88 o
   8   3   4    19278.07    19371.72    222.28 o
   9   3   4     3120.08     3273.41     73.88 o
  10   3   4     7925.50     7761.49    117.76 o
  11   3   4       52.02       80.82     26.30 o
  12   3   4     5623.41     5564.19    105.02 o
  13   3   4     1274.45     1365.38     54.72 o
  14   3   4     4679.57     4614.29     97.92 o
  15   3   4      548.94      532.36     49.19 o
  16   3   4     1982.66     2080.14     79.53 o
  17   3   4     1019.95      923.97     58.85 o
  18   3   4      166.53      112.25     44.99 o
  19   3   4     1545.44     1571.22     96.18 o
  20   3   4      781.57      617.79     99.14 o
   0   4   4    12372.30    13518.48    150.51 o
   1   4   4     3207.73     3205.99     40.70 o
   2   4   4     5821.29     6040.55     62.76 o
   3   4   4     2626.95     2658.51     45.07 o
   4   4   4     5992.18     6402.62     74.59 o
   5   4   4     5994.92     6247.26     76.63 o
   6   4   4       98.76       91.93     19.49 o
   7   4   4     1194.01     1247.50     33.22 o
   8   4   4     1230.54     1234.73     35.03 o
   9   4   4     1466.85     1406.42     42.63 o
  10   4   4      312.91      320.63     29.24 o
  11   4   4      176.49      190.31     28.89 o
  12   4   4     3206.41     3224.62     74.95 o
  13   4   4     1135.07     1124.67     57.13 o
  14   4   4     1065.48     1101.58     67.47 o
  15   4   4     1261.42     1259.52     75.53 o
  16   4   4     2340.73     2397.00    106.05 o
  17   4   4       57.14      -22.22     56.27 o
  18   4   4      570.91      580.57     70.38 o
  19   4   4       12.15      -47.24     52.24 o
   1   5   4     2870.00     2577.89     39.98 o
   2   5   4       86.50       67.18     12.11 o
   3   5   4      948.64      925.34     25.85 o
   4   5   4    16967.28    16925.55    156.31 o
   5   5   4    38567.95    39994.47    375.54 o
   6   5   4    27931.09    28006.68    277.72 o
   7   5   4     4545.77     4554.85     73.93 o
   8   5   4    18870.19    18714.31    197.52 o
   9   5   4     2810.97     2768.46     58.48 o
  10   5   4     8162.91     7970.96    124.43 o
  11   5   4     5353.90     5476.78    108.99 o
  12   5   4     2101.69     2119.21     75.33 o
  13   5   4     4933.61     4743.56    116.87 o
  14   5   4     8015.36     8114.13    232.39 o
  15   5   4     6697.04     6500.68    162.25 o
  16   5   4     3167.81     3037.34    134.99 o
  17   5   4      411.91      420.05     67.88 o
  18   5   4       31.88      -22.62     57.17 o
  19   5   4     2324.48     2239.40    149.05 o
   0   6   4    11461.92    11835.56    162.96 o
   1   6   4    23919.72    24389.00    229.81 o
   2   6   4     1264.27     1248.14     36.44 o
   3   6   4    14144.97    13683.92    139.71 o
   4   6   4      777.87      707.75     30.95 o
   5   6   4    16547.72    16321.21    185.65 o
   6   6   4      724.77      827.42     38.09 o
   7   6   4     4493.00     4374.40     87.45 o
   8   6   4     3080.00     2905.88     61.89 o
   9   6   4     1574.86     1435.30     43.26 o
  10   6   4      104.19      145.46     31.64 o
  11   6   4     3074.61     3185.79     90.35 o
  12   6   4     2723.98     2393.50     88.28 o
  13   6   4     1270.31     1354.32     79.82 o
  14   6   4     2370.82     2285.78     96.80 o
  15   6   4     2665.32     2714.11    114.18 o
  16   6   4      216.23       40.26     72.04 o
  17   6   4     1560.78     1664.32     91.43 o
  18   6   4      218.74       88.79     93.87 o
   1   7   4     2521.17     2405.25     51.02 o
   2   7   4    13593.22    13239.99    149.96 o
   3   7   4    19450.25    19928.85    204.54 o
   4   7   4     5809.77     5635.29     84.80 o
   5   7   4     2092.11     1966.09     54.68 o
   6   7   4      720.73      817.22     42.52 o
   7   7   4    18618.26    18361.17    216.96 o
   8   7   4     2432.71     2504.81     66.79 o
   9   7   4    14695.15    14538.86    182.77 o
  10   7   4    27280.61    26369.32    296.27 o
  11   7   4     6579.77     6620.39    113.13 o
  12   7   4    12611.52    11911.47    221.08 o
  13   7   4    10401.29    10021.23    378.80 o
  14   7   4      578.95      679.09     74.68 o
  15   7   4     1325.50     1311.09    150.57 o
  16   7   4      141.76      -19.21     58.69 o
  17   7   4     8242.26     7403.17    594.82 o
  18   7   4       84.36      -92.05    107.68 o
   0   8   4     1107.81     1119.12     51.64 o
   1   8   4    17491.94    17222.32    184.77 o
   2   8   4     7840.36     7716.46    103.55 o
   3   8   4    15042.39    14217.07    159.81 o
   4   8   4    24452.12    24152.76    258.96 o
   5   8   4     8349.70     8299.86    136.45 o
   6   8   4     7954.25     7907.48    121.47 o
   7   8   4     7006.21     7023.82    119.70 o
   8   8   4     4542.53     4613.76     94.29 o
   9   8   4      444.22      486.08     46.58 o
  10   8   4     7642.46     7488.39    158.40 o
  11   8   4       18.04      -41.22     41.22 o
  12   8   4      847.91      886.31     64.94 o
  13   8   4     5088.62     4928.80    141.84 o
  14   8   4       38.58       22.57     62.66 o
  15   8   4      247.05      265.80     64.75 o
  16   8   4     5044.24     5256.46    186.84 o
  17   8   4     4076.49     3840.70    241.90 o
   1   9   4     3912.51     3686.26     69.17 o
   2   9   4     1458.16     1491.06     49.28 o
   3   9   4      821.20      817.77     41.58 o
   4   9   4      603.40      590.81     41.45 o
   5   9   4      267.81      232.58     38.57 o
   6   9   4     4476.00     4200.26     95.43 o
   7   9   4     1703.01     1815.28     69.40 o
   8   9   4     2396.52     2298.44     85.62 o
   9   9   4    11888.33    11881.52    213.40 o
  10   9   4      482.02      403.29     56.61 o
  11   9   4     2740.92     2956.84    127.83 o
  12   9   4       92.68       68.04     62.23 o
  13   9   4       30.46       20.34     56.02 o
  14   9   4     2483.83     2780.80    114.30 o
  15   9   4     1617.55     1773.41    158.84 o
  16   9   4      954.44     1209.11     91.64 o
   0  10   4    18173.77    17410.70    347.28 o
   1  10   4     5337.51     5374.17    157.21 o
   2  10   4     5355.10     5242.47    101.96 o
   3  10   4      795.33      861.89     51.41 o
   4  10   4     2868.31     2972.12     84.19 o
   5  10   4     2441.48     2431.52     80.16 o
   6  10   4     3329.27     3508.27     94.20 o
   7  10   4      553.46      446.26     56.40 o
   8  10   4     1341.82     1399.61     76.71 o
   9  10   4     2349.24     2526.31    101.86 o
  10  10   4       17.49      -32.28     52.58 o
  11  10   4     1675.05     1765.75     97.16 o
  12  10   4     1580.57     1479.65    149.65 o
  13  10   4      450.17      369.53     71.60 o
  14  10   4     3511.39     3625.54    133.66 o
  15  10   4     1229.71     1326.55     91.21 o
   1  11   4       21.49       68.34     63.44 o
   2  11   4     1405.13     1344.45     73.21 o
   3  11   4     2024.18     2020.76     84.77 o
   4  11   4      540.71      570.01     58.51 o
   5  11   4      407.94      412.17     58.66 o
   6  11   4     1002.77      905.57     74.17 o
   7  11   4      198.33       -7.05     55.55 o
   8  11   4      710.35      672.63     73.62 o
   9  11   4     2263.56     2390.33    110.77 o
  10  11   4      101.78      -69.72     89.01 o
  11  11   4        7.32      -34.62     72.71 o
  12  11   4      498.37      370.28    102.93 o
  13  11   4      313.09      417.49     77.39 o
   0  12   4     4363.89     4507.98    304.03 o
   1  12   4     2523.21     2713.12    176.31 o
   2  12   4     3568.18     3584.71    158.32 o
   3  12   4      193.96      270.69     63.68 o
   4  12   4     2504.21     2565.92    115.50 o
   5  12   4     7335.76     7333.56    177.75 o
   6  12   4     2003.21     1944.15    103.19 o
   7  12   4      333.24      368.62     77.29 o
   8  12   4        3.83      -12.46     56.43 o
   9  12   4     3743.55     3581.48    147.54 o
  10  12   4       14.42      -45.69     71.90 o
  11  12   4     2448.13     2522.05    155.19 o
  12  12   4      221.85      121.85     98.02 o
   1  13   4     1439.12     1758.02    159.87 o
   2  13   4      843.08      710.58    126.61 o
   3  13   4       17.45      -40.14     73.40 o
   4  13   4      154.70        9.09     60.35 o
   5  13   4     5097.75     5362.11    165.90 o
   6  13   4     2901.13     2921.02    139.45 o
   7  13   4     4055.06     4195.85    180.92 o
   8  13   4     1448.48     1782.41    124.64 o
   9  13   4     4708.34     4929.74    243.69 o
   0  14   4      703.95      522.00    187.70 o
   1  14   4     6418.98     6762.53    280.41 o
   2  14   4      395.38      472.37    128.31 o
   3  14   4     3686.20     4015.85    228.22 o
   4  14   4     2321.40     2262.90    125.42 o
   5  14   4     1275.18     1354.42     94.86 o
   6  14   4     1441.54     1334.16    118.38 o
   1   1   5    12337.04    12634.26     99.86 o
   2   1   5     6358.30     6984.43     60.26 o
   3   1   5     2984.86     3237.44     32.79 o
   4   1   5     3952.90     3892.77     37.87 o
   5   1   5     4487.47     4486.94     49.23 o
   6   1   5    26016.33    25502.20    222.50 o
   7   1   5    10045.80     9914.85    103.63 o
   8   1   5      443.53      383.46     21.99 o
   9   1   5      951.16     1032.70     32.02 o
  10   1   5    46360.55    46861.29    515.37 o
  11   1   5       14.81        0.69     25.27 o
  12   1   5     1259.31     1359.53     46.32 o
  13   1   5     1641.99     1766.28     52.90 o
  14   1   5     6689.19     6844.86    133.42 o
  15   1   5     1298.19     1304.76     51.05 o
  16   1   5      302.87      381.54     39.60 o
  17   1   5     2277.62     2305.77     84.07 o
  18   1   5      935.24      857.20     65.86 o
  19   1   5     2746.66     2666.74    109.15 o
  20   1   5      400.82      572.90     81.20 o
   0   2   5   365816.03   355272.56   3386.36 o
   1   2   5     7669.27     7534.43     62.77 o
   2   2   5    12035.96    12112.10     96.57 o
   3   2   5    41951.32    42904.61    318.33 o
   4   2   5    35822.58    36064.57    277.95 o
   5   2   5      633.41      714.11     21.05 o
   6   2   5      107.30       54.79     10.53 o
   7   2   5    20720.30    20673.09    213.06 o
   8   2   5     3878.45     3472.10     55.70 o
   9   2   5     5937.18     5995.68     83.41 o
  10   2   5     1091.06     1228.67     37.13 o
  11   2   5      990.26      892.22     36.07 o
  12   2   5     7036.73     6741.73    114.72 o
  13   2   5     2155.22     2072.74     56.81 o
  14   2   5     2719.45     2759.48     68.91 o
  15   2   5      235.46      267.38     40.16 o
  16   2   5     9558.44     9202.82    158.37 o
  17   2   5      264.97      256.27     45.45 o
  18   2   5     1329.45     1268.26     74.29 o
  19   2   5     3068.28     3272.28    109.16 o
  20   2   5     6424.19     6579.32    233.89 o
   1   3   5    19565.12    20391.68    160.79 o
   2   3   5     8279.62     8191.70     76.15 o
   3   3   5      230.20      215.43     13.38 o
   4   3   5    22517.05    22529.31    184.42 o
   5   3   5     9784.92     9737.66     95.45 o
   6   3   5     2862.86     2755.72     49.60 o
   7   3   5     2566.81     2579.88     46.58 o
   8   3   5    44069.15    44143.19    451.30 o
   9   3   5     6484.47     6832.11     96.28 o
  10   3   5     1158.79     1109.60     39.18 o
  11   3   5     1507.50     1518.80     45.27 o
  12   3   5    33957.33    33477.07    384.59 o
  13   3   5        7.14       26.37     29.06 o
  14   3   5     3916.86     3926.16     91.71 o
  15   3   5     5616.61     5594.80    159.62 o
  16   3   5     8271.67     7779.78    198.82 o
  17   3   5      727.99      793.91     54.12 o
  18   3   5      289.84      244.52     70.05 o
  19   3   5      841.96      896.93     89.76 o
  20   3   5      299.09      307.78     73.21 o
   0   4   5    15116.00    16722.64    181.57 o
   1   4   5     7910.43     7652.00     73.71 o
   2   4   5    76358.77    75429.29    587.27 o
   3   4   5     1491.88     1607.27     30.93 o
   4   4   5     2125.25     2381.39     37.05 o
   5   4   5    21640.62    22629.13    221.02 o
   6   4   5    35674.38    35486.51    320.86 o
   7   4   5     3925.80     4059.06     62.30 o
   8   4   5     6590.30     6650.92     90.17 o
   9   4   5     6056.08     5747.33     86.49 o
  10   4   5     2816.48     2977.31     65.55 o
  11   4   5    14047.58    13917.16    192.47 o
  12   4   5     2034.17     1947.98     61.58 o
  13   4   5      109.68      110.28     42.97 o
  14   4   5     6412.08     6395.06    151.61 o
  15   4   5     2259.07     2069.26    107.44 o
  16   4   5      178.43      131.55     62.10 o
  17   4   5       69.78      169.00     62.01 o
  18   4   5    22113.96    21696.81    443.88 o
  19   4   5     1981.74     1838.38     98.36 o
   1   5   5      230.37      215.45     17.43 o
   2   5   5    17045.73    19452.76    184.85 o
   3   5   5      957.98     1124.09     27.44 o
   4   5   5     3320.88     3315.07     50.09 o
   5   5   5     4845.18     4925.35     71.52 o
   6   5   5    14179.59    13994.37    153.81 o
   7   5   5     3387.18     3317.96     58.97 o
   8   5   5     5482.64     5050.77     78.44 o
   9   5   5      538.43      646.05     34.34 o
  10   5   5     1598.62     1646.36     46.84 o
  11   5   5      119.80       88.29     26.60 o
  12   5   5    15331.46    15279.62    268.67 o
  13   5   5     1452.15     1543.44     73.79 o
  14   5   5     6828.43     6524.24    164.43 o
  15   5   5      470.93      345.52     84.14 o
  16   5   5      471.10      420.73     67.85 o
  17   5   5      194.20      166.21     64.35 o
  18   5   5      438.20      342.39     69.69 o
  19   5   5       34.03       54.29     86.51 o
   0   6   5    24777.20    23877.62    287.31 o
   1   6   5     2997.04     3236.27     51.53 o
   2   6   5     1001.32     1040.51     35.72 o
   3   6   5    14996.05    15723.25    159.32 o
   4   6   5    36653.37    37542.59    350.25 o
   5   6   5      126.43       58.36     24.86 o
   6   6   5     2574.53     2798.45     60.14 o
   7   6   5     4115.42     3933.00     73.16 o
   8   6   5      641.71      602.65     34.16 o
   9   6   5     4458.54     4404.90     78.47 o
  10   6   5       60.48      122.75     30.88 o
  11   6   5     6213.14     6128.23    124.90 o
  12   6   5     2299.32     2348.05     89.77 o
  13   6   5     4561.88     4545.30    133.05 o
  14   6   5     1296.91     1275.98     89.18 o
  15   6   5     1210.96     1094.85     87.55 o
  16   6   5     4667.23     4762.86    156.55 o
  17   6   5      888.59      947.69     81.91 o
  18   6   5     2964.85     2976.33    131.23 o
   1   7   5     5992.27     5968.11     83.19 o
   2   7   5     2444.59     2630.30     53.85 o
   3   7   5     1231.55     1311.59     41.58 o
   4   7   5      968.70     1042.56     39.37 o
   5   7   5      381.76      265.72     32.62 o
   6   7   5     4990.69     4762.87     86.88 o
   7   7   5      797.81      870.76     43.27 o
   8   7   5     3569.05     3504.86     78.88 o
   9   7   5      190.91      183.95     34.01 o
  10   7   5      398.21      400.19     38.69 o
  11   7   5     1455.61     1390.77     52.10 o
  12   7   5     4026.63     3759.74     93.56 o
  13   7   5      285.92      304.11     70.09 o
  14   7   5     1178.53     1391.01     95.65 o
  15   7   5      787.83      651.89     84.13 o
  16   7   5        6.31        8.35     66.79 o
  17   7   5       23.43      182.63    102.53 o
  18   7   5      293.69      288.16    177.44 o
   0   8   5    30929.80    30130.70    388.06 o
   1   8   5      265.44      191.03     27.65 o
   2   8   5      751.04      784.24     37.23 o
   3   8   5     2029.46     2120.08     53.18 o
   4   8   5     8805.24     8832.79    123.82 o
   5   8   5     1132.03     1248.62     53.51 o
   6   8   5       32.85       37.14     32.72 o
   7   8   5     3648.91     3719.69     83.17 o
   8   8   5      869.56      923.77     50.81 o
   9   8   5      778.33      828.86     52.18 o
  10   8   5     1081.77     1144.76     56.51 o
  11   8   5     3252.30     3042.28     92.69 o
  12   8   5      719.00      822.25     64.06 o
  13   8   5      831.61      782.54     67.03 o
  14   8   5     1374.60     1469.02     99.83 o
  15   8   5      185.08      286.57     66.49 o
  16   8   5     3457.60     3354.19    153.55 o
  17   8   5      144.97      255.47     73.66 o
   1   9   5     8709.29     8920.95    119.72 o
   2   9   5      769.51      763.57     39.48 o
   3   9   5     5358.48     5303.93     86.67 o
   4   9   5       69.67       27.23     31.66 o
   5   9   5       45.30       16.77     32.57 o
   6   9   5    21765.24    22052.66    276.52 o
   7   9   5     3875.14     3855.88     94.28 o
   8   9   5      220.22      103.87     47.49 o
   9   9   5      247.18      182.75     49.82 o
  10   9   5    13503.23    13346.68    251.00 o
  11   9   5      474.74      578.62     66.23 o
  12   9   5      137.34      107.83     57.73 o
  13   9   5     8712.35     8527.97    278.46 o
  14   9   5     4474.28     4739.48    170.09 o
  15   9   5      545.84      626.46     85.89 o
  16   9   5        6.89      141.79     65.34 o
   0  10   5    12506.53    12853.66    294.06 o
   1  10   5     3567.82     3559.74     89.49 o
   2  10   5    13011.70    12650.71    178.25 o
   3  10   5      122.57      108.45     36.28 o
   4  10   5     4642.20     4608.80    105.83 o
   5  10   5      192.01      171.38     44.53 o
   6  10   5     3388.45     3321.60     97.11 o
   7  10   5        9.74      -21.98     49.80 o
   8  10   5      283.57      340.44     57.69 o
   9  10   5     1064.10      978.38     78.44 o
  10  10   5      305.10      342.70     68.96 o
  11  10   5      122.50      179.55     65.60 o
  12  10   5       14.16      -63.40     63.40 o
  13  10   5      370.48      274.80     73.62 o
  14  10   5     1037.46     1027.96     97.51 o
  15  10   5      187.56      273.59     71.30 o
   1  11   5     6419.86     6336.98    200.98 o
   2  11   5     5094.77     5191.18    153.62 o
   3  11   5      802.53      743.27     63.16 o
   4  11   5    14017.88    13834.99    254.91 o
   5  11   5     6247.03     6004.67    150.04 o
   6  11   5      233.44      224.58     68.76 o
   7  11   5      367.14      416.05     65.12 o
   8  11   5    16830.11    16959.06    380.34 o
   9  11   5      718.79      703.02     74.54 o
  10  11   5      356.71      204.44     79.60 o
  11  11   5     3302.66     3292.20    148.99 o
  12  11   5    19006.18    18777.78    556.59 o
  13  11   5      238.69      235.59     86.34 o
   0  12   5     5753.93     5679.60    332.54 o
   1  12   5     2383.32     2593.15    174.71 o
   2  12   5     9007.93     9146.25    231.93 o
   3  12   5        9.97      -22.44     55.22 o
   4  12   5      431.48      299.87     70.36 o
   5  12   5      285.63      337.98     64.10 o
   6  12   5     7850.90     7588.92    185.82 o
   7  12   5      595.46      491.24     76.58 o
   8  12   5     2450.47     2480.24    122.68 o
   9  12   5     1136.30     1326.65    119.02 o
  10  12   5      131.97      126.07     72.83 o
  11  12   5     1752.24     1909.49    142.34 o
   1  13   5      888.68      888.83    132.55 o
   2  13   5       97.13       65.80    103.60 o
   3  13   5      807.28      677.92     85.81 o
   4  13   5       60.24       31.91     59.87 o
   5  13   5       11.43       24.06     64.42 o
   6  13   5     5511.37     6072.08    198.77 o
   7  13   5     1546.65     1719.79    138.13 o
   8  13   5     1285.42     1186.00    109.72 o
   9  13   5        1.95      232.03     74.38 o
   0  14   5     9429.24     9460.38    472.12 o
   1  14   5       86.28      111.40    114.84 o
   2  14   5     1369.43     1296.47    154.37 o
   3  14   5       56.81       -2.99    104.40 o
   4  14   5      103.84       -9.54     78.99 o
   5  14   5     1341.37     1417.84     97.86 o
   6  14   5       17.71      -69.05     75.31 o
   0   0   6    12892.09    14989.71    239.08 o
   1   0   6     1633.90     1606.64     31.67 o
   2   0   6    28479.87    29526.07    271.85 o
   3   0   6    16677.17    16714.55    174.05 o
   4   0   6    45743.08    44677.18    468.06 o
   5   0   6    66116.41    68692.30    751.36 o
   6   0   6     1639.70     1798.10     41.22 o
   7   0   6    12751.60    13955.25    178.96 o
   8   0   6     9640.91     9738.00    141.49 o
   9   0   6    38935.54    38264.09    558.44 o
  10   0   6       70.52       52.65     32.16 o
  11   0   6    23381.66    23321.74    375.82 o
  12   0   6    13125.56    13711.43    240.78 o
  13   0   6     1359.29     1476.86     71.48 o
  14   0   6      707.60      800.58     49.40 o
  15   0   6     3932.92     3864.02    169.52 o
  16   0   6     7207.87     6957.94    255.50 o
  17   0   6      109.37      172.89     84.13 o
  18   0   6       10.17      -60.64    102.89 o
  19   0   6     3879.07     4209.09    278.05 o
  20   0   6     8545.09     8222.44    503.42 o
   1   1   6      210.01      251.63     10.32 o
   2   1   6     1246.06     1330.65     19.51 o
   3   1   6     1474.51     1401.26     20.59 o
   4   1   6     5919.32     6255.39     57.19 o
   5   1   6    23967.65    23701.03    193.98 o
   6   1   6    58481.11    62733.03    507.51 o
   7   1   6    11999.64    11511.42    115.55 o
   8   1   6     6695.09     6606.50     81.14 o
   9   1   6     1699.35     1775.11     45.90 o
  10   1   6    14862.11    14162.52    165.41 o
  11   1   6     5131.22     5154.66     90.86 o
  12   1   6     5729.15     5953.28    124.97 o
  13   1   6    16751.88    16470.57    213.88 o
  14   1   6    10223.35    10180.38    146.13 o
  15   1   6     7750.83     7949.69    156.08 o
  16   1   6       48.16      146.14     36.86 o
  17   1   6      128.60      158.92     45.65 o
  18   1   6      267.01      319.85     64.20 o
  19   1   6     2269.51     2341.05     97.82 o
  20   1   6      479.03      325.83     83.19 o
   0   2   6     1272.71     1159.92     28.05 o
   1   2   6     4787.77     4784.36     43.20 o
   2   2   6    91349.14    91114.31    618.77 o
   3   2   6     4748.02     4549.00     44.59 o
   4   2   6    13217.06    13754.10    114.11 o
   5   2   6     9137.73     9719.40     92.68 o
   6   2   6    11430.34    11700.06    110.61 o
   7   2   6    18807.44    18537.65    194.77 o
   8   2   6      597.70      722.63     29.11 o
   9   2   6     7331.15     7601.83     98.10 o
  10   2   6      884.83     1057.98     36.18 o
  11   2   6      835.50      832.87     36.77 o
  12   2   6     4459.13     4333.78     74.78 o
  13   2   6     2052.06     2171.85     56.07 o
  14   2   6      916.42      916.27     47.28 o
  15   2   6     3386.64     3569.08     93.43 o
  16   2   6     2792.33     2946.13     89.96 o
  17   2   6     5305.47     5334.15    133.31 o
  18   2   6     9700.43     9275.58    204.11 o
  19   2   6     2546.36     2657.13    110.97 o
  20   2   6      282.05      240.84     64.88 o
   1   3   6    19528.69    20254.45    154.36 o
   2   3   6     3134.56     3438.86     38.57 o
   3   3   6      422.20      448.36     17.29 o
   4   3   6     6380.50     6231.71     61.67 o
   5   3   6       33.25       32.50     13.67 o
   6   3   6      542.56      467.73     20.09 o
   7   3   6    12452.41    12488.75    133.25 o
   8   3   6    17904.76    17806.94    196.37 o
   9   3   6      810.63      689.35     32.45 o
  10   3   6     1236.33     1279.83     38.96 o
  11   3   6       90.64       82.32     21.36 o
  12   3   6     7001.13     6977.97    111.79 o
  13   3   6     5582.71     5555.92    100.57 o
  14   3   6      929.58      950.15     54.15 o
  15   3   6     1645.20     1664.42     71.65 o
  16   3   6     2194.08     2123.06     73.83 o
  17   3   6     2330.14     2246.35     83.26 o
  18   3   6       71.12       78.18     46.53 o
  19   3   6      710.79      724.74     89.32 o
   0   4   6      129.51      140.47     20.24 o
   1   4   6     1852.76     1832.69     33.15 o
   2   4   6    11554.58    11539.25    107.09 o
   3   4   6     3912.02     4158.23     56.15 o
   4   4   6      352.83      432.87     21.13 o
   5   4   6      244.04      284.79     20.75 o
   6   4   6     2089.95     2216.06     41.01 o
   7   4   6      922.03      912.74     29.85 o
   8   4   6       40.52       58.26     20.70 o
   9   4   6     1962.13     2005.15     49.85 o
  10   4   6      478.61      428.46     32.84 o
  11   4   6     2465.19     2483.40     61.88 o
  12   4   6      739.47      694.21     41.79 o
  13   4   6     1795.49     1678.09     73.45 o
  14   4   6      319.75      259.86     55.03 o
  15   4   6      415.18      442.82     75.80 o
  16   4   6      517.37      543.73     71.53 o
  17   4   6      115.11      105.38     78.14 o
  18   4   6      958.93      814.87     77.39 o
  19   4   6       62.72      103.30     64.96 o
   1   5   6    36753.12    37945.92    319.92 o
   2   5   6     4159.00     4043.63     63.20 o
   3   5   6    24360.45    24545.26    215.34 o
   4   5   6    14469.71    14119.72    139.93 o
   5   5   6      377.14      491.54     26.67 o
   6   5   6      217.59      284.37     26.33 o
   7   5   6     9662.50     9770.63    113.37 o
   8   5   6    25577.20    25425.95    248.41 o
   9   5   6      469.16      447.25     32.82 o
  10   5   6     1623.93     1617.82     50.89 o
  11   5   6        9.96       36.88     29.94 o
  12   5   6    12198.69    11819.90    267.01 o
  13   5   6    13610.24    13327.08    239.58 o
  14   5   6     1006.17      963.02     83.56 o
  15   5   6      783.38      667.45     95.69 o
  16   5   6      824.40      717.94     86.71 o
  17   5   6     2941.10     3076.56    131.57 o
  18   5   6      130.63      134.88     63.50 o
  19   5   6      563.15      480.03    100.87 o
   0   6   6    13200.78    12770.27    165.52 o
   1   6   6    14119.33    14294.00    138.72 o
   2   6   6    20701.38    21105.14    208.98 o
   3   6   6     5632.46     5581.58     75.51 o
   4   6   6      771.84      750.29     33.05 o
   5   6   6     1163.38     1154.26     41.29 o
   6   6   6     9701.19     9786.23    120.86 o
   7   6   6    13442.71    13198.66    154.20 o
   8   6   6     2693.20     2600.07     57.79 o
   9   6   6        8.90       -0.30     27.63 o
  10   6   6      347.32      316.89     31.43 o
  11   6   6      215.86      132.18     28.98 o
  12   6   6       37.05       46.45     39.19 o
  13   6   6     2815.65     2731.75     99.22 o
  14   6   6     1433.95     1281.50     91.81 o
  15   6   6       21.02       62.21     64.99 o
  16   6   6      162.07       86.49     69.21 o
  17   6   6      321.90      328.02     74.28 o
  18   6   6     4637.92     4772.48    233.69 o
   1   7   6     7705.45     7962.64     95.37 o
   2   7   6     2746.49     2820.25     57.64 o
   3   7   6     2357.67     2228.21     51.59 o
   4   7   6      777.07      823.80     37.84 o
   5   7   6    22495.91    22046.11    242.38 o
   6   7   6    48266.00    47876.83    498.62 o
   7   7   6      519.24      460.68     36.42 o
   8   7   6      283.32      288.22     35.58 o
   9   7   6      849.04      926.36     45.30 o
  10   7   6    26023.08    25413.15    320.62 o
  11   7   6     6955.06     7038.73    134.00 o
  12   7   6     2489.08     2415.16     78.94 o
  13   7   6     1821.10     1820.44     76.27 o
  14   7   6    11633.75    11471.81    429.95 o
  15   7   6    10036.22     9691.06    389.78 o
  16   7   6      150.35       44.48     76.29 o
  17   7   6     1379.60     1487.50    111.97 o
   0   8   6    52001.13    50245.65    615.46 o
   1   8   6    16417.06    16458.39    177.66 o
   2   8   6      366.29      306.79     30.36 o
   3   8   6     1085.71     1246.39     43.04 o
   4   8   6     2017.66     2111.18     59.86 o
   5   8   6    12581.30    12570.53    159.55 o
   6   8   6     1987.30     1982.09     62.87 o
   7   8   6      495.26      414.71     41.51 o
   8   8   6    10129.29     9504.60    144.37 o
   9   8   6     9139.32     9192.91    140.84 o
  10   8   6      414.55      345.29     43.11 o
  11   8   6     7798.02     7397.20    157.67 o
  12   8   6     1348.50     1436.48     76.19 o
  13   8   6      274.50      249.38     55.41 o
  14   8   6     1121.14     1058.61     96.82 o
  15   8   6      382.13      454.09     87.89 o
  16   8   6     3688.20     3582.21    244.93 o
  17   8   6      945.98      949.11    101.09 o
   1   9   6     2602.56     2552.46     61.43 o
   2   9   6       51.49       41.29     23.91 o
   3   9   6      562.18      530.70     37.45 o
   4   9   6     3620.10     3566.38     80.47 o
   5   9   6      213.38      219.62     40.17 o
   6   9   6     3747.03     3673.18     93.28 o
   7   9   6     3040.41     3146.22     89.20 o
   8   9   6     2979.93     3099.73    102.87 o
   9   9   6      649.61      658.00     68.33 o
  10   9   6      240.74      118.13     54.02 o
  11   9   6      899.68      902.81     80.22 o
  12   9   6     6735.73     6334.72    193.39 o
  13   9   6     4221.81     4421.05    182.67 o
  14   9   6      752.28      918.01     81.54 o
  15   9   6      767.83      769.66    154.30 o
  16   9   6      304.32      234.73    102.24 o
   0  10   6     5254.70     5262.59    197.24 o
   1  10   6      694.86      695.13     50.93 o
   2  10   6     4400.20     4361.22    106.13 o
   3  10   6      800.85      732.46     51.54 o
   4  10   6      998.60      939.51     56.60 o
   5  10   6     3189.37     3096.27     94.18 o
   6  10   6     2443.29     2559.54     99.29 o
   7  10   6     6032.55     5693.55    144.98 o
   8  10   6      310.55      179.92     55.44 o
   9  10   6     3075.26     3053.42    117.31 o
  10  10   6      293.45      224.22     67.07 o
  11  10   6     2622.69     2539.71    117.08 o
  12  10   6      558.46      364.05     79.80 o
  13  10   6     2228.46     2093.15    154.80 o
  14  10   6      981.21      766.81     92.43 o
   1  11   6     2486.26     2549.03    129.33 o
   2  11   6     1527.50     1364.79     90.37 o
   3  11   6      594.50      538.11     58.98 o
   4  11   6      962.08      884.36     68.25 o
   5  11   6       20.09       -5.82     56.56 o
   6  11   6      347.36      290.16     58.65 o
   7  11   6        7.46       -4.56     53.83 o
   8  11   6      181.63      223.25     64.18 o
   9  11   6      262.18      188.28     67.81 o
  10  11   6     1919.49     1717.17    125.85 o
  11  11   6       24.75      133.78     81.18 o
  12  11   6       30.54       64.53     82.67 o
  13  11   6      100.34       42.53    106.29 o
   0  12   6       33.22      120.72    140.18 o
   1  12   6      442.11      182.71    107.16 o
   2  12   6    13314.90    13314.97    300.43 o
   3  12   6     4582.14     4412.56    148.21 o
   4  12   6       16.93      109.74     64.62 o
   5  12   6      108.28      166.58     62.22 o
   6  12   6     4128.38     4364.24    140.48 o
   7  12   6     3455.70     3829.88    147.25 o
   8  12   6      329.16      281.73     70.49 o
   9  12   6     1110.57     1069.58     94.14 o
  10  12   6       26.87      145.51     80.33 o
  11  12   6      848.35      628.55    176.51 o
   1  13   6      607.89      719.83    128.50 o
   2  13   6      195.69      279.03    113.25 o
   3  13   6     2351.47     2455.64    136.52 o
   4  13   6     3535.00     3409.30    124.29 o
   5  13   6      628.48      490.29     76.58 o
   6  13   6      593.16      568.55    101.56 o
   7  13   6     3355.31     3607.12    172.09 o
   8  13   6     3241.67     3627.86    168.54 o
   9  13   6      253.44      305.86    107.22 o
   0  14   6     8847.35     8584.14    461.91 o
   1  14   6    11587.23    12012.59    372.66 o
   2  14   6     1245.62     1530.52    160.20 o
   3  14   6      251.25      161.41    113.27 o
   4  14   6     1626.04     1584.01    116.39 o
   5  14   6     1431.51     1534.05    100.00 o
   6  14   6      257.43      336.80     91.67 o
   1   1   7    82085.20    83023.45    547.18 o
   2   1   7    32502.46    33326.49    226.73 o
   3   1   7    31175.40    31334.07    224.64 o
   4   1   7     4001.49     3884.47     43.45 o
   5   1   7    17632.96    18309.17    155.90 o
   6   1   7     1310.60     1589.17     28.15 o
   7   1   7      303.38      375.71     18.35 o
   8   1   7     9397.03     9856.52    109.04 o
   9   1   7     5685.48     5302.85     71.78 o
  10   1   7     7010.13     6648.53     91.80 o
  11   1   7    11193.79    11451.35    150.76 o
  12   1   7    12629.29    12535.85    166.09 o
  13   1   7     4592.89     4572.10     81.19 o
  14   1   7     1158.35     1176.11     45.80 o
  15   1   7    10568.08    10673.38    156.80 o
  16   1   7      124.38      172.62     38.02 o
  17   1   7     2941.19     3134.20     94.45 o
  18   1   7       16.40       61.42     59.27 o
  19   1   7     3617.64     3743.60    126.04 o
  20   1   7      477.48      487.66     94.66 o
   0   2   7     2262.75     2502.00     52.25 o
   1   2   7     5474.23     5401.29     47.79 o
   2   2   7    27861.91    27831.45    196.42 o
   3   2   7     9096.26     9089.27     78.56 o
   4   2   7     3474.76     3414.28     40.89 o
   5   2   7    24983.86    23957.68    196.73 o
   6   2   7     3200.52     3012.72     41.15 o
   7   2   7     4030.61     3966.09     59.35 o
   8   2   7      176.43      185.22     20.68 o
   9   2   7     7940.51     8000.43     97.45 o
  10   2   7     1172.76     1141.54     35.79 o
  11   2   7      845.35      978.75     41.83 o
  12   2   7      201.49      192.72     26.76 o
  13   2   7      311.78      351.55     33.77 o
  14   2   7      901.55      919.01     43.73 o
  15   2   7     5778.83     5971.10    125.22 o
  16   2   7     1561.23     1627.74     77.10 o
  17   2   7      277.38      299.90     50.56 o
  18   2   7     5430.89     5123.39    142.38 o
  19   2   7      601.23      538.24     69.60 o
  20   2   7      242.61      147.69     71.75 o
   1   3   7      951.49     1116.47     22.65 o
   2   3   7      930.81      792.85     19.91 o
   3   3   7    60259.88    61454.02    464.28 o
   4   3   7     9539.14    10209.93     94.04 o
   5   3   7      372.57      409.53     22.22 o
   6   3   7    37036.08    36914.38    321.24 o
   7   3   7    21668.08    21338.98    205.72 o
   8   3   7      545.52      475.01     27.29 o
   9   3   7    20511.80    19756.87    227.25 o
  10   3   7     5755.14     5908.77     88.22 o
  11   3   7    11135.38    10840.59    143.17 o
  12   3   7       52.42       -4.06     25.30 o
  13   3   7     9516.23     9834.41    235.01 o
  14   3   7     4453.65     4561.20    107.92 o
  15   3   7     2569.42     2557.89     86.10 o
  16   3   7      348.33      311.38     46.64 o
  17   3   7    11235.14    11237.37    331.06 o
  18   3   7      716.70      678.78     60.47 o
  19   3   7     1205.68     1254.00     88.68 o
   0   4   7   112077.70   112530.68   1143.52 o
   1   4   7      345.90      216.87     15.80 o
   2   4   7      331.83      278.36     15.49 o
   3   4   7    73887.79    74472.48    555.66 o
   4   4   7     1250.73     1226.40     30.38 o
   5   4   7     6202.16     6256.48     69.74 o
   6   4   7     3501.88     3572.56     55.52 o
   7   4   7    25752.93    25164.36    237.33 o
   8   4   7    16635.69    16661.54    179.73 o
   9   4   7     2400.11     2325.28     52.10 o
  10   4   7     1198.24     1240.50     44.30 o
  11   4   7    27545.76    26633.12    303.62 o
  12   4   7     5817.94     5875.59    104.10 o
  13   4   7    13471.69    13226.64    212.40 o
  14   4   7     7866.52     7630.44    165.43 o
  15   4   7     2364.99     2315.47    111.09 o
  16   4   7      624.50      590.47     94.12 o
  17   4   7     3984.50     4145.52    243.15 o
  18   4   7      292.22      346.96     67.22 o
  19   4   7      458.86      258.33     78.52 o
   1   5   7    10783.49    11850.97    112.94 o
   2   5   7     7956.01     8045.30     88.92 o
   3   5   7     7049.09     7552.43     82.87 o
   4   5   7     6371.94     6867.85     83.96 o
   5   5   7      339.62      267.93     23.63 o
   6   5   7    11079.64    11425.50    126.34 o
   7   5   7     6453.09     6320.86     84.73 o
   8   5   7      167.61      151.58     26.79 o
   9   5   7    30577.12    30289.71    313.31 o
  10   5   7     1829.63     1909.39     57.35 o
  11   5   7    16598.56    16906.79    229.81 o
  12   5   7     3707.79     3589.81    124.54 o
  13   5   7     3634.54     3639.01    129.40 o
  14   5   7     2884.85     3072.80    125.20 o
  15   5   7     4416.57     4378.98    187.07 o
  16   5   7      626.32      431.41     78.50 o
  17   5   7     1764.08     1923.14    148.00 o
  18   5   7        3.56      -45.70     65.31 o
  19   5   7       12.39       32.25     79.90 o
   0   6   7      194.53      169.86     25.52 o
   1   6   7     7137.33     6985.20     79.11 o
   2   6   7    12884.11    13110.77    139.54 o
   3   6   7      443.40      435.73     26.55 o
   4   6   7     6960.00     6139.69     81.93 o
   5   6   7     9823.21     9389.59    117.67 o
   6   6   7     2104.80     2065.76     51.89 o
   7   6   7     6815.96     6998.69    102.39 o
   8   6   7       13.88        3.45     27.54 o
   9   6   7    16858.90    16547.03    195.48 o
  10   6   7       86.67       63.37     28.43 o
  11   6   7     2347.52     2507.51     63.83 o
  12   6   7       51.59      -30.09     41.45 o
  13   6   7     4070.96     4184.79    155.27 o
  14   6   7     1735.40     1721.57    106.19 o
  15   6   7     5537.03     5673.84    299.28 o
  16   6   7      983.50     1076.88     93.07 o
  17   6   7        9.45      -41.98     81.75 o
  18   6   7     6893.97     6852.27    214.51 o
   1   7   7     3239.33     3234.74     54.70 o
   2   7   7     1865.07     1796.71     47.97 o
   3   7   7       64.33       23.26     19.19 o
   4   7   7      570.53      552.81     34.14 o
   5   7   7     1438.54     1471.12     51.11 o
   6   7   7     1134.56     1078.97     46.40 o
   7   7   7      649.16      631.90     40.97 o
   8   7   7     1744.13     1848.50     57.08 o
   9   7   7      430.17      427.02     39.20 o
  10   7   7     3292.43     3391.35     81.27 o
  11   7   7       21.30       -9.79     39.55 o
  12   7   7      996.52      942.85     66.54 o
  13   7   7       23.45       -9.21     40.67 o
  14   7   7      191.37      144.62     90.02 o
  15   7   7      361.98      487.64     82.17 o
  16   7   7       11.25      -77.47     77.47 o
  17   7   7      415.48      463.54    103.24 o
   0   8   7     2124.04     2151.88     75.80 o
   1   8   7     5707.16     5770.09     86.06 o
   2   8   7     3436.83     3326.48     67.48 o
   3   8   7     1491.01     1526.60     48.32 o
   4   8   7     2073.68     2120.51     62.00 o
   5   8   7    13496.47    13106.77    169.31 o
   6   8   7       32.64       60.06     34.57 o
   7   8   7      686.43      692.87     45.99 o
   8   8   7      564.03      559.23     48.32 o
   9   8   7     2201.66     2255.20     77.17 o
  10   8   7       77.75      102.63     52.27 o
  11   8   7     2980.95     3002.07    101.08 o
  12   8   7      206.68      211.82     60.48 o
  13   8   7      197.75      157.19     57.96 o
  14   8   7     1229.03     1118.63     88.71 o
  15   8   7     2660.93     2831.64    169.99 o
  16   8   7      632.69      601.18     95.99 o
   1   9   7    10153.57    10127.39    138.16 o
   2   9   7     1061.96     1068.62     43.82 o
   3   9   7       35.55      -12.73     25.88 o
   4   9   7     2303.82     2294.70     64.95 o
   5   9   7    20763.79    20742.43    257.91 o
   6   9   7      455.10      460.61     47.17 o
   7   9   7     1811.98     1891.66     75.71 o
   8   9   7    10406.17    10613.58    185.81 o
   9   9   7     7846.17     7785.63    165.23 o
  10   9   7      118.85      105.40     56.78 o
  11   9   7     3975.72     4159.52    135.83 o
  12   9   7     6358.18     6327.96    166.39 o
  13   9   7      222.19      260.78     64.93 o
  14   9   7      104.14       57.72     53.85 o
  15   9   7     8196.82     8398.80    395.35 o
   0  10   7     8775.16     8453.16    286.66 o
   1  10   7     9471.95     9257.53    171.24 o
   2  10   7     1245.50     1280.28     58.88 o
   3  10   7    19279.48    18928.73    262.10 o
   4  10   7      340.50      346.40     48.13 o
   5  10   7     7550.13     7712.44    141.91 o
   6  10   7      349.15      303.05     67.11 o
   7  10   7      649.65      610.36     66.67 o
   8  10   7     2059.79     2011.28     95.10 o
   9  10   7        4.47      -50.33     53.41 o
  10  10   7       79.69       97.22     62.57 o
  11  10   7      968.10     1029.82     89.97 o
  12  10   7       31.65      113.76     65.76 o
  13  10   7      885.58      907.42     89.14 o
  14  10   7       71.56      104.50     65.35 o
   1  11   7     1095.22     1031.75     95.10 o
   2  11   7      402.09      413.37     68.23 o
   3  11   7    15767.71    15634.11    264.72 o
   4  11   7       38.73       22.44     46.83 o
   5  11   7      440.08      460.18     57.17 o
   6  11   7     9776.43     9662.83    192.36 o
   7  11   7     8157.14     8023.50    187.52 o
   8  11   7     1820.85     1744.81    107.79 o
   9  11   7    14098.53    13570.06    300.88 o
  10  11   7     2992.05     2963.80    151.65 o
  11  11   7     3624.95     3517.42    158.59 o
  12  11   7        4.39      -19.89     86.65 o
  13  11   7     2582.24     2505.54    178.85 o
   0  12   7     2330.58     2308.42    241.18 o
   1  12   7      436.62      236.21    106.51 o
   2  12   7       88.43       91.24     69.40 o
   3  12   7     8996.97     9040.72    218.97 o
   4  12   7      231.33      353.58     69.89 o
   5  12   7      605.78      654.33     75.45 o
   6  12   7       35.15       20.13     61.89 o
   7  12   7     3197.57     3363.78    130.68 o
   8  12   7     1323.98     1231.21     95.50 o
   9  12   7      745.43      686.99     91.84 o
  10  12   7        7.22      -73.99     73.99 o
  11  12   7     2909.89     2796.96    180.15 o
   1  13   7     4500.46     4702.71    232.74 o
   2  13   7     1225.88     1275.20    147.08 o
   3  13   7      105.45      133.32     72.07 o
   4  13   7     1123.67     1065.65     92.59 o
   5  13   7      375.12      432.19     74.05 o
   6  13   7      830.01      786.06     93.92 o
   7  13   7        4.66       14.50     73.70 o
   8  13   7      748.83      739.64    122.19 o
   9  13   7     3551.38     3896.13    200.60 o
   0  14   7      581.04      545.61    243.67 o
   1  14   7       42.64       43.87    111.05 o
   2  14   7      628.63      753.43    139.13 o
   3  14   7      700.78      767.91    139.08 o
   4  14   7     1944.53     1960.31    125.80 o
   5  14   7     1890.13     1861.96    119.95 o
   0   0   8    22010.63    23534.94    337.35 o
   1   0   8     2027.61     2444.32     42.32 o
   2   0   8   142235.38   140233.83   1225.33 o
   3   0   8      782.57      801.95     25.53 o
   4   0   8    23410.81    22920.29    249.56 o
   5   0   8    25265.93    25803.09    283.56 o
   6   0   8    20344.72    20348.99    261.71 o
   7   0   8    12359.20    12343.02    188.25 o
   8   0   8     2558.45     2539.75     61.08 o
   9   0   8    23271.95    23599.63    324.92 o
  10   0   8     3118.37     3343.72     87.78 o
  11   0   8    11282.15    10657.95    202.00 o
  12   0   8     1440.81     1359.42     66.11 o
  13   0   8     8490.13     8555.90    175.80 o
  14   0   8    12842.79    12713.08    353.28 o
  15   0   8    14668.48    14237.09    312.12 o
  16   0   8     3154.98     3139.42    135.85 o
  17   0   8      180.23      216.98     87.50 o
  18   0   8     5638.14     5370.78    351.26 o
  19   0   8      223.73      123.59     85.19 o
  20   0   8       11.92      -66.46     98.94 o
   1   1   8       26.01       43.32      7.08 o
   2   1   8    11930.64    11538.06     87.09 o
   3   1   8    12947.30    13047.99     98.22 o
   4   1   8    12022.70    12589.67    101.42 o
   5   1   8      192.50      326.39     17.02 o
   6   1   8      333.90      468.11     20.07 o
   7   1   8      180.81      232.31     17.56 o
   8   1   8    30062.83    28993.42    266.62 o
   9   1   8      122.21      146.15     21.34 o
  10   1   8    16325.08    15756.08    172.29 o
  11   1   8      147.13       86.71     16.16 o
  12   1   8    13352.57    13306.73    170.45 o
  13   1   8      133.24      108.55     28.94 o
  14   1   8      567.76      685.92     43.82 o
  15   1   8     1648.63     1734.12     62.11 o
  16   1   8     2192.93     2370.47     78.91 o
  17   1   8       46.10       94.27     45.34 o
  18   1   8     2459.47     2735.79    112.77 o
  19   1   8      291.02      220.69     69.60 o
  20   1   8      775.47      791.72    106.61 o
   0   2   8    71384.97    70585.63    663.20 o
   1   2   8       80.69       83.99     10.96 o
   2   2   8    15168.26    15210.09    116.92 o
   3   2   8    12484.71    12901.75    101.02 o
   4   2   8    18534.69    18421.63    149.38 o
   5   2   8     8468.20     8396.02     81.66 o
   6   2   8      660.45      794.95     24.01 o
   7   2   8     4185.08     3917.45     53.85 o
   8   2   8      862.68      912.63     30.37 o
   9   2   8    11095.11    10986.48    127.18 o
  10   2   8       14.61        8.27     18.08 o
  11   2   8     8074.09     8219.15    111.85 o
  12   2   8      669.71      693.91     36.18 o
  13   2   8     5570.05     5903.38     96.54 o
  14   2   8      150.09      111.72     36.22 o
  15   2   8     3714.42     3574.96     89.51 o
  16   2   8    12797.25    12426.58    227.22 o
  17   2   8      374.06      383.80     59.40 o
  18   2   8        4.16      -39.86     51.31 o
  19   2   8      401.64      331.00     68.73 o
   1   3   8    21708.30    22054.71    165.76 o
   2   3   8     7830.58     8008.78     71.62 o
   3   3   8    17361.87    17493.14    141.22 o
   4   3   8     2751.24     2680.92     43.72 o
   5   3   8    11666.25    11702.89    111.90 o
   6   3   8    11618.63    11729.37    115.22 o
   7   3   8      728.44      601.57     28.12 o
   8   3   8     1045.16     1091.15     31.26 o
   9   3   8      294.45      277.06     27.02 o
  10   3   8    10538.95    10713.92    130.28 o
  11   3   8     4515.64     4559.22     74.84 o
  12   3   8      604.30      636.06     34.74 o
  13   3   8      696.94      727.65     40.83 o
  14   3   8      289.06      280.98     43.98 o
  15   3   8     2675.55     2862.08     89.20 o
  16   3   8        9.58        3.67     46.98 o
  17   3   8     7082.22     6968.02    192.28 o
  18   3   8      626.83      718.96     68.37 o
  19   3   8     2153.75     2344.91    120.85 o
   0   4   8     4292.79     4236.14     72.16 o
   1   4   8     5042.45     5401.47     59.21 o
   2   4   8        4.96       32.20     11.02 o
   3   4   8     2705.65     2702.70     44.91 o
   4   4   8      740.48      873.56     27.84 o
   5   4   8     8248.18     8626.67     91.06 o
   6   4   8      194.26      209.03     21.21 o
   7   4   8     2258.06     2343.97     45.81 o
   8   4   8       89.76       75.16     22.90 o
   9   4   8     1751.17     1847.80     43.00 o
  10   4   8      169.44      197.06     27.27 o
  11   4   8     3134.01     2985.31     70.66 o
  12   4   8       34.37       35.28     30.73 o
  13   4   8      203.58      214.74     45.83 o
  14   4   8       12.48      -14.17     43.14 o
  15   4   8       35.71       78.56     46.49 o
  16   4   8      316.23      281.60     69.60 o
  17   4   8       21.05       13.17     59.48 o
  18   4   8      322.97      469.20     72.77 o
  19   4   8      328.21      338.95     84.73 o
   1   5   8    22412.28    21771.63    188.31 o
   2   5   8    12875.08    13441.02    124.39 o
   3   5   8    33737.35    34410.79    293.77 o
   4   5   8        5.54      -16.95     16.95 o
   5   5   8     5920.05     5722.64     76.82 o
   6   5   8     5702.49     5545.97     78.57 o
   7   5   8     1764.23     1773.62     45.77 o
   8   5   8     3487.29     3562.55     70.93 o
   9   5   8       20.26       37.03     26.96 o
  10   5   8    42470.15    42058.47    429.96 o
  11   5   8      930.13      932.19     44.73 o
  12   5   8      427.96      421.58     43.09 o
  13   5   8     4269.95     4092.26    107.96 o
  14   5   8     3993.27     3894.16    142.27 o
  15   5   8     4733.27     4785.36    160.84 o
  16   5   8     1728.33     1711.11    107.05 o
  17   5   8     6072.90     6160.90    188.97 o
  18   5   8     1198.28     1274.01    117.99 o
   0   6   8    24854.71    24403.46    282.73 o
   1   6   8       28.36       29.70     13.57 o
   2   6   8    14803.13    14471.44    145.59 o
   3   6   8       49.13       24.67     19.98 o
   4   6   8    39722.44    38879.65    358.79 o
   5   6   8       12.65       21.38     23.77 o
   6   6   8     2107.44     2093.08     52.71 o
   7   6   8      421.96      351.71     32.68 o
   8   6   8      470.41      517.46     36.25 o
   9   6   8      671.53      600.24     40.16 o
  10   6   8     2408.62     2353.26     62.98 o
  11   6   8       28.92       25.36     36.43 o
  12   6   8      110.00       97.28     39.95 o
  13   6   8      989.26      885.26     60.43 o
  14   6   8     1879.66     1853.49    112.74 o
  15   6   8        7.74      -18.00     63.56 o
  16   6   8     5723.13     5629.57    192.87 o
  17   6   8       19.29        5.59     64.83 o
  18   6   8      247.89      109.15    100.11 o
   1   7   8     5487.97     4972.26     69.33 o
   2   7   8     1084.65      979.31     39.49 o
   3   7   8    11468.27    11485.13    124.42 o
   4   7   8    15872.75    16026.36    171.13 o
   5   7   8      979.97     1150.28     43.13 o
   6   7   8      830.90      934.04     44.27 o
   7   7   8     1810.74     1817.61     56.50 o
   8   7   8    37929.92    37296.55    383.68 o
   9   7   8      649.06      571.75     41.24 o
  10   7   8     9631.06     9374.48    150.46 o
  11   7   8       36.20      -39.59     43.58 o
  12   7   8    14211.06    14262.88    329.37 o
  13   7   8     1426.80     1311.67     71.38 o
  14   7   8      595.52      678.50     71.50 o
  15   7   8     1831.06     1841.91    103.08 o
  16   7   8     4801.57     4998.63    243.25 o
  17   7   8     1723.30     1849.47    132.88 o
   0   8   8      754.82      707.31     47.12 o
   1   8   8      551.79      646.61     34.59 o
   2   8   8    30613.23    30132.23    309.81 o
   3   8   8     2149.55     2381.76     57.18 o
   4   8   8    15748.78    15563.23    192.26 o
   5   8   8     6908.38     6678.65    105.02 o
   6   8   8    10195.85    10129.11    149.05 o
   7   8   8    14678.41    14592.47    194.70 o
   8   8   8      136.81       99.97     37.80 o
   9   8   8     6794.53     6879.66    127.04 o
  10   8   8      388.46      506.65     57.92 o
  11   8   8     3019.48     3078.78    112.95 o
  12   8   8     1019.21      900.28     71.10 o
  13   8   8     1539.27     1661.49    109.02 o
  14   8   8     7279.29     7333.65    182.24 o
  15   8   8     1281.31     1114.09     97.66 o
  16   8   8     1068.80     1143.23    101.53 o
   1   9   8     2040.88     2266.14     64.40 o
   2   9   8     5437.98     5262.66     89.56 o
   3   9   8      386.72      294.86     33.87 o
   4   9   8      296.39      221.93     28.99 o
   5   9   8     2899.54     2653.98     78.37 o
   6   9   8     2558.35     2611.74     78.46 o
   7   9   8        5.85      -38.68     38.68 o
   8   9   8     2140.72     2155.83     85.28 o
   9   9   8        2.48       32.17     46.35 o
  10   9   8    13145.25    12919.33    268.59 o
  11   9   8        0.39      -25.47     61.96 o
  12   9   8      137.17       77.87     66.16 o
  13   9   8      102.45      -12.81     64.65 o
  14   9   8      536.64      587.39     76.47 o
  15   9   8      199.45       -1.45     87.81 o
   0  10   8     4600.82     4679.57    211.68 o
   1  10   8      322.85      196.83     33.13 o
   2  10   8     1298.67     1419.43     62.83 o
   3  10   8     3086.39     3109.59     93.28 o
   4  10   8     8690.78     8427.20    156.04 o
   5  10   8     2120.48     2415.89     88.19 o
   6  10   8      288.82      346.42     57.20 o
   7  10   8    12171.33    12049.98    224.50 o
   8  10   8      458.20      579.36     65.31 o
   9  10   8     6559.23     6667.59    188.25 o
  10  10   8      624.06      617.59     75.55 o
  11  10   8     2740.25     2715.85    127.36 o
  12  10   8      536.29      489.06    110.27 o
  13  10   8     4137.39     4250.58    167.49 o
  14  10   8       28.96      110.44     75.06 o
   1  11   8      130.94       97.06     64.46 o
   2  11   8      146.51       94.59     67.35 o
   3  11   8      315.18      285.71     55.49 o
   4  11   8        7.56       88.75     50.54 o
   5  11   8       69.50       83.44     50.82 o
   6  11   8      892.71      801.47     65.71 o
   7  11   8        1.13       -7.06     50.06 o
   8  11   8     1520.42     1415.75    100.26 o
   9  11   8      510.36      352.97     77.16 o
  10  11   8      192.62       81.58    107.91 o
  11  11   8      107.31      131.64     84.08 o
  12  11   8     1468.47     1591.73    132.38 o
  13  11   8       12.35      -77.14     88.96 o
   0  12   8     6033.11     5900.05    360.77 o
   1  12   8        0.75       87.67    103.55 o
   2  12   8       12.52      -66.90     66.90 o
   3  12   8       28.87        4.15     78.47 o
   4  12   8     7181.64     6981.91    183.84 o
   5  12   8     1056.37     1064.69     84.48 o
   6  12   8       18.77      -25.62     58.74 o
   7  12   8     4143.46     4298.31    156.84 o
   8  12   8       58.24       97.82     56.96 o
   9  12   8     1694.83     1883.13    133.03 o
  10  12   8      169.51       79.14     78.30 o
  11  12   8      441.33      587.75    125.37 o
   1  13   8     1410.92     1613.87    158.97 o
   2  13   8     1286.77     1505.73    153.69 o
   3  13   8     3478.05     3730.63    169.90 o
   4  13   8      363.13      397.25     86.04 o
   5  13   8      415.98      386.87     89.31 o
   6  13   8     5544.52     5786.74    208.99 o
   7  13   8      829.53      908.92    105.42 o
   8  13   8     2965.28     2766.80    163.55 o
   0  14   8      600.87      613.42    198.01 o
   1  14   8      369.67      461.01    131.44 o
   2  14   8     6605.09     7465.43    302.33 o
   3  14   8       97.29      -26.60    106.25 o
   4  14   8     6938.33     7366.81    230.57 o
   5  14   8      551.55      741.80    163.86 o
   1   1   9    10961.59    11044.20     86.33 o
   2   1   9       72.90      129.25     12.09 o
   3   1   9    68694.05    67995.01    466.37 o
   4   1   9     9097.06     9157.14     78.54 o
   5   1   9     6731.11     6729.89     68.05 o
   6   1   9      614.18      681.89     23.48 o
   7   1   9    10212.08    10057.65    101.87 o
   8   1   9    12588.91    13079.09    130.22 o
   9   1   9     3044.38     3059.75     54.88 o
  10   1   9     1070.03     1026.94     34.44 o
  11   1   9      322.94      333.52     30.94 o
  12   1   9     4069.62     4134.92     75.70 o
  13   1   9     9372.16     9234.36    130.21 o
  14   1   9        1.70       36.94     33.33 o
  15   1   9      640.81      754.45     49.93 o
  16   1   9      812.27      878.92     56.67 o
  17   1   9    14437.39    14413.65    244.66 o
  18   1   9      251.50      308.53     70.52 o
  19   1   9     4599.65     4382.83    163.94 o
   0   2   9    18931.68    19624.79    198.89 o
   1   2   9    18771.73    18598.41    137.90 o
   2   2   9    10276.62    10249.49     85.60 o
   3   2   9    34424.12    33947.57    245.06 o
   4   2   9     4129.29     4504.41     47.92 o
   5   2   9     4035.36     3922.03     48.98 o
   6   2   9     9289.00     9450.71     94.75 o
   7   2   9     8803.65     8763.70     93.53 o
   8   2   9        9.31       59.76     15.48 o
   9   2   9     2576.08     2621.63     51.25 o
  10   2   9      686.46      686.82     36.62 o
  11   2   9     5012.95     4907.51     81.50 o
  12   2   9     3089.59     3108.97     66.04 o
  13   2   9     8423.76     8337.52    125.63 o
  14   2   9      287.74      306.30     44.90 o
  15   2   9     2074.38     2086.36     77.83 o
  16   2   9       53.45       80.96     47.77 o
  17   2   9     5136.36     5056.43    136.93 o
  18   2   9     3165.25     3098.55    109.80 o
  19   2   9      123.39      133.41     65.37 o
   1   3   9     6044.48     5366.20     54.15 o
   2   3   9     1806.88     2125.09     32.50 o
   3   3   9      889.61      921.76     22.67 o
   4   3   9      901.99      950.48     23.99 o
   5   3   9    34191.27    34582.89    292.28 o
   6   3   9    30460.76    30897.80    272.72 o
   7   3   9     6728.78     6817.58     87.91 o
   8   3   9      524.30      501.76     27.66 o
   9   3   9    15297.37    14809.09    172.86 o
  10   3   9     2300.74     2260.23     53.82 o
  11   3   9    14153.31    14053.37    161.60 o
  12   3   9     2394.11     2221.06     60.45 o
  13   3   9     5192.93     5211.66    114.18 o
  14   3   9     3326.31     3301.65    102.47 o
  15   3   9     8735.05     8588.89    196.00 o
  16   3   9        3.89       40.18     47.75 o
  17   3   9      120.12      102.45     63.90 o
  18   3   9      152.92      107.58     71.23 o
  19   3   9     3101.68     3511.35    266.42 o
   0   4   9    44632.84    46846.22    502.80 o
   1   4   9    27019.75    26679.29    210.70 o
   2   4   9     2012.24     1995.87     36.03 o
   3   4   9    17126.75    17109.14    151.91 o
   4   4   9    14054.39    13933.89    130.87 o
   5   4   9    83296.33    81937.00    661.74 o
   6   4   9     1428.33     1534.78     37.23 o
   7   4   9    14030.73    14390.29    149.32 o
   8   4   9     3019.82     2877.46     60.33 o
   9   4   9    18256.35    18175.32    190.12 o
  10   4   9      185.28      163.95     28.60 o
  11   4   9     9182.31     9090.77    128.79 o
  12   4   9     2897.05     2747.30     75.26 o
  13   4   9     2647.38     2628.11     81.55 o
  14   4   9      403.02      479.68     48.18 o
  15   4   9    16316.53    16049.35    265.62 o
  16   4   9     3843.67     3713.71    109.64 o
  17   4   9      321.63      429.92     73.17 o
  18   4   9      687.51      522.68     86.77 o
  19   4   9       74.19       16.35     83.83 o
   1   5   9     5372.81     5906.74     70.76 o
   2   5   9      334.64      415.92     23.01 o
   3   5   9     9413.28     9027.57     98.47 o
   4   5   9      119.70      172.35     23.63 o
   5   5   9     1322.76     1158.37     37.19 o
   6   5   9      453.41      413.15     29.53 o
   7   5   9     7399.15     7494.63    101.09 o
   8   5   9     2358.29     2513.91     58.83 o
   9   5   9    13182.44    13053.17    163.23 o
  10   5   9      190.77      184.85     30.56 o
  11   5   9     5548.14     5702.56    100.44 o
  12   5   9      468.89      418.75     40.74 o
  13   5   9      169.40      185.15     48.74 o
  14   5   9      520.48      629.93     51.14 o
  15   5   9     2347.63     2226.43     94.86 o
  16   5   9        6.31       89.03     54.98 o
  17   5   9     7356.49     7697.90    312.06 o
  18   5   9       67.54      102.53     77.34 o
   0   6   9      103.89       68.25     16.54 o
   1   6   9     1203.23     1335.06     36.96 o
   2   6   9    10966.36    11065.92    116.86 o
   3   6   9     9373.42     8906.96    101.78 o
   4   6   9     3313.66     3325.02     60.94 o
   5   6   9     5642.98     6142.23     88.42 o
   6   6   9     3057.32     3086.09     60.27 o
   7   6   9    23657.69    24348.39    253.73 o
   8   6   9      169.37      133.47     31.74 o
   9   6   9    18878.40    18884.01    217.04 o
  10   6   9     6429.48     6316.16    107.99 o
  11   6   9     3710.92     3838.06     86.83 o
  12   6   9       43.06        5.14     42.23 o
  13   6   9     7099.23     6836.12    147.30 o
  14   6   9      737.69      794.54     51.45 o
  15   6   9      777.48      687.24     85.05 o
  16   6   9      395.47      475.17     68.37 o
  17   6   9     1817.41     1745.87    167.26 o
  18   6   9     3199.17     3520.13    284.16 o
   1   7   9     8294.49     8538.28     95.02 o
   2   7   9      593.30      648.39     34.85 o
   3   7   9      665.43      577.39     30.49 o
   4   7   9     2606.80     2683.43     58.14 o
   5   7   9     3908.11     3912.63     71.72 o
   6   7   9       21.61       35.57     28.35 o
   7   7   9     1147.45     1186.52     48.05 o
   8   7   9       57.38       53.69     30.74 o
   9   7   9     1393.15     1402.38     62.44 o
  10   7   9     5534.41     5621.04    147.03 o
  11   7   9       17.76      -15.86     40.62 o
  12   7   9       33.84       -8.83     50.18 o
  13   7   9      180.08      106.22     56.05 o
  14   7   9      187.99      190.41     56.23 o
  15   7   9     2563.03     2548.08    132.18 o
  16   7   9        1.19       19.40     65.25 o
  17   7   9     1578.34     1732.18    134.59 o
   0   8   9      207.66      134.85     27.72 o
   1   8   9      873.22      813.50     34.11 o
   2   8   9      372.10      281.51     30.15 o
   3   8   9     3809.20     3770.00     71.28 o
   4   8   9     1370.94     1363.90     50.81 o
   5   8   9      729.88      801.32     42.71 o
   6   8   9      637.03      578.60     43.97 o
   7   8   9    11005.54    10857.39    155.65 o
   8   8   9       11.30        8.21     35.79 o
   9   8   9     2238.55     2144.52     83.22 o
  10   8   9        4.19      -24.49     49.37 o
  11   8   9     1425.82     1512.84     88.10 o
  12   8   9        1.12       14.35     51.21 o
  13   8   9     4404.30     4490.21    145.03 o
  14   8   9      683.47      722.92     77.51 o
  15   8   9       67.42       66.53    105.13 o
  16   8   9       40.47      -41.83     84.21 o
   1   9   9     7239.52     7219.56    118.16 o
   2   9   9      901.69      772.14     42.92 o
   3   9   9    17127.34    16895.37    193.82 o
   4   9   9     5805.96     5671.96    105.82 o
   5   9   9     2947.80     2997.23     82.95 o
   6   9   9        0.39       -9.25     37.68 o
   7   9   9     6253.35     6274.71    154.23 o
   8   9   9     1567.23     1644.24     79.57 o
   9   9   9     7265.62     7141.43    161.12 o
  10   9   9       72.78       70.34     59.95 o
  11   9   9     1247.97     1147.87    100.82 o
  12   9   9     2997.36     2875.87    121.15 o
  13   9   9     5888.83     5840.83    202.68 o
  14   9   9        5.99       57.07     64.29 o
  15   9   9      454.95      311.32     88.29 o
   0  10   9     2657.49     2979.08    135.17 o
   1  10   9     6029.65     5931.99    142.85 o
   2  10   9     2937.96     2865.48     91.00 o
   3  10   9    10769.30    10432.83    181.42 o
   4  10   9      281.91      218.29     47.58 o
   5  10   9    12791.46    12590.87    199.81 o
   6  10   9      504.30      462.25     55.55 o
   7  10   9      174.25      206.35     56.82 o
   8  10   9      657.87      648.20     75.34 o
   9  10   9     1518.05     1449.57    108.45 o
  10  10   9      222.60      209.47     65.19 o
  11  10   9        2.04       78.80     99.63 o
  12  10   9       17.17       71.74     67.19 o
  13  10   9      442.83      493.60    101.02 o
  14  10   9      353.77      322.09     90.62 o
   1  11   9    14133.65    13935.98    306.89 o
   2  11   9       90.20      100.16     69.09 o
   3  11   9      300.02      228.40     57.81 o
   4  11   9      163.85      123.50     63.68 o
   5  11   9     6345.23     6522.47    149.17 o
   6  11   9     3842.51     3957.54    118.16 o
   7  11   9      527.49      579.53     70.70 o
   8  11   9       68.69      117.76     52.93 o
   9  11   9     8110.73     7987.82    213.48 o
  10  11   9     3036.59     2856.91    145.71 o
  11  11   9     5240.82     5131.43    193.10 o
  12  11   9      531.61      614.02    111.19 o
   0  12   9     9350.47     9505.09    442.53 o
   1  12   9     5611.67     5463.35    318.20 o
   2  12   9      130.03       36.39     71.80 o
   3  12   9     3995.11     4209.34    169.54 o
   4  12   9      202.60      206.78     61.52 o
   5  12   9     6961.21     7332.54    199.16 o
   6  12   9      325.04      357.20     69.42 o
   7  12   9      603.96      764.06     86.96 o
   8  12   9      654.41      733.16     86.32 o
   9  12   9      848.26      972.71    117.24 o
  10  12   9       15.22        9.13     92.17 o
  11  12   9      251.98      321.93    197.74 o
   1  13   9      810.21      739.61    133.05 o
   2  13   9      572.43      577.96    125.53 o
   3  13   9     4721.13     5317.55    220.65 o
   4  13   9     1104.85     1082.96    107.35 o
   5  13   9     1524.10     1726.25    107.61 o
   6  13   9       95.71       65.98     75.24 o
   7  13   9      684.30      656.32     97.17 o
   8  13   9      456.24      400.12     92.22 o
   0  14   9      266.68      294.65    218.63 o
   1  14   9       13.68       87.69    114.64 o
   2  14   9      677.66      845.19    145.47 o
   3  14   9     2133.33     2121.61    181.14 o
   4  14   9       44.68      129.34     82.57 o
   0   0  10    11461.38    10589.90    169.72 o
   1   0  10    40289.46    39472.87    365.46 o
   2   0  10    15433.25    15477.93    156.80 o
   3   0  10    44241.09    44688.80    415.38 o
   4   0  10    79046.89    80790.95    810.11 o
   5   0  10    22266.34    22776.54    258.32 o
   6   0  10     2873.32     3298.61     64.52 o
   7   0  10   141261.88   140855.28   1639.01 o
   8   0  10     7867.49     8482.76    131.33 o
   9   0  10    20037.36    20272.64    278.62 o
  10   0  10     3550.41     3760.94     93.47 o
  11   0  10     4194.48     4495.93    110.22 o
  12   0  10      704.44      964.04     71.01 o
  13   0  10     8782.06     8563.47    190.42 o
  14   0  10      155.11      204.52     60.18 o
  15   0  10     4694.13     4777.64    172.03 o
  16   0  10     9029.65     9429.38    232.12 o
  17   0  10     3860.52     4100.55    132.55 o
  18   0  10       19.79      -17.37     81.80 o
  19   0  10     7640.99     8118.42    277.79 o
   1   1  10     2622.77     2636.32     34.42 o
   2   1  10     4742.31     4856.40     47.94 o
   3   1  10     2976.02     3159.57     41.03 o
   4   1  10      140.81      248.54     14.95 o
   5   1  10    13328.69    12979.50    113.50 o
   6   1  10     3502.48     3306.15     49.04 o
   7   1  10    34975.83    35150.71    304.66 o
   8   1  10    10160.43    10704.19    111.69 o
   9   1  10     6002.82     6358.85     81.81 o
  10   1  10    15841.15    15930.37    171.56 o
  11   1  10     6817.92     6903.25     96.45 o
  12   1  10     2083.46     2104.75     52.63 o
  13   1  10    14296.22    14089.44    177.96 o
  14   1  10     2370.52     2497.96     73.12 o
  15   1  10      370.35      469.65     47.09 o
  16   1  10     7507.52     7500.70    148.91 o
  17   1  10      478.75      441.93     60.20 o
  18   1  10     1498.23     1525.92     87.84 o
  19   1  10        3.25        3.42     79.59 o
   0   2  10     3734.52     4213.08     63.18 o
   1   2  10    10718.98    10614.00     89.51 o
   2   2  10     9621.22     9755.71     85.67 o
   3   2  10     1583.16     1655.69     29.18 o
   4   2  10     8266.03     8549.06     78.53 o
   5   2  10    13697.96    13730.37    122.54 o
   6   2  10     9279.71     9573.16     96.53 o
   7   2  10     5851.44     6440.09     75.83 o
   8   2  10      775.60      791.72     31.71 o
   9   2  10    19253.43    19108.64    199.41 o
  10   2  10       85.93       77.83     23.40 o
  11   2  10    25976.19    25753.70    283.11 o
  12   2  10      133.80      122.77     31.16 o
  13   2  10     1294.60     1349.21     57.87 o
  14   2  10     2242.64     2482.66     80.18 o
  15   2  10     2191.24     2135.62     77.99 o
  16   2  10      126.81      128.63     54.28 o
  17   2  10       77.91      -36.43     51.45 o
  18   2  10     1581.43     1632.81     93.64 o
  19   2  10     1009.86     1049.41     90.34 o
   1   3  10    23262.63    22758.25    171.04 o
   2   3  10      755.57      833.30     23.26 o
   3   3  10    10708.69    10700.59     99.73 o
   4   3  10       18.12       26.33     11.70 o
   5   3  10    34324.89    34059.11    294.73 o
   6   3  10     8417.86     8603.39     92.90 o
   7   3  10       27.18       40.73     15.76 o
   8   3  10     5471.35     5404.54     78.53 o
   9   3  10      421.07      393.05     32.19 o
  10   3  10        4.68       23.01     18.77 o
  11   3  10     2086.12     2140.57     53.34 o
  12   3  10      235.68      193.32     30.55 o
  13   3  10      191.79      128.71     42.16 o
  14   3  10       12.38       54.22     37.91 o
  15   3  10     5205.91     5020.36    131.37 o
  16   3  10      954.17      958.05     70.20 o
  17   3  10     5404.49     5478.82    151.54 o
  18   3  10      257.51      159.82     60.38 o
  19   3  10     3709.94     3839.03    245.79 o
   0   4  10     2818.78     3121.29     62.57 o
   1   4  10      385.22      344.74     20.70 o
   2   4  10     6601.87     6507.90     69.87 o
   3   4  10        0.11       12.99     16.37 o
   4   4  10       11.14       17.59     15.24 o
   5   4  10     5710.66     5695.38     76.00 o
   6   4  10     1332.56     1442.57     38.72 o
   7   4  10      234.30      293.90     26.48 o
   8   4  10     2190.19     2244.10     55.90 o
   9   4  10     1334.81     1416.97     50.60 o
  10   4  10       20.42       46.25     27.69 o
  11   4  10     3322.93     3375.54     73.53 o
  12   4  10       56.51       -8.41     32.65 o
  13   4  10       95.41      190.08     52.53 o
  14   4  10      473.03      548.04     54.35 o
  15   4  10      709.06      864.82     65.46 o
  16   4  10        7.86      -39.25     50.86 o
  17   4  10       34.37       80.12     53.41 o
  18   4  10      301.04      233.17     96.73 o
   1   5  10    21465.32    20909.53    184.90 o
   2   5  10     1703.12     1897.00     39.71 o
   3   5  10    11335.24    11078.55    117.43 o
   4   5  10      145.05      106.89     21.22 o
   5   5  10    33517.04    33177.52    305.87 o
   6   5  10     1016.98     1080.54     38.57 o
   7   5  10       61.95        6.33     25.79 o
   8   5  10     9319.48     9583.20    126.95 o
   9   5  10     2755.58     2841.16     67.19 o
  10   5  10     2850.33     2972.11     67.96 o
  11   5  10     4052.95     3920.10     92.44 o
  12   5  10     4964.56     5178.65    116.84 o
  13   5  10       99.62      133.41     45.24 o
  14   5  10       26.59       -9.00     42.67 o
  15   5  10    14527.18    14154.71    272.45 o
  16   5  10     1378.11     1100.89     90.54 o
  17   5  10     4216.19     4292.64    209.82 o
  18   5  10       67.66       22.84     79.56 o
   0   6  10     8810.94     9461.40    137.78 o
   1   6  10    17341.82    16908.74    162.11 o
   2   6  10     8428.22     8243.75     90.54 o
   3   6  10     4281.96     4185.43     67.23 o
   4   6  10     9390.00     9299.90    113.72 o
   5   6  10     6279.98     6451.13     87.98 o
   6   6  10      319.43      292.44     30.16 o
   7   6  10     3331.96     3182.79     68.00 o
   8   6  10      243.50      227.77     29.57 o
   9   6  10     1503.04     1505.91     54.40 o
  10   6  10     1935.10     1986.24     71.24 o
  11   6  10     2447.84     2463.12     99.61 o
  12   6  10       68.68       49.62     49.98 o
  13   6  10      293.53      305.55     55.17 o
  14   6  10      775.24      688.83     65.06 o
  15   6  10      835.75      837.01     58.00 o
  16   6  10     2547.27     2637.16    138.30 o
  17   6  10      217.73      293.97     79.49 o
   1   7  10    15983.58    15970.44    156.71 o
   2   7  10      951.87      767.48     36.43 o
   3   7  10    14572.21    14528.74    155.63 o
   4   7  10      375.63      386.17     34.06 o
   5   7  10     1730.07     1797.28     52.51 o
   6   7  10      676.10      711.68     40.15 o
   7   7  10    18145.44    17738.73    213.31 o
   8   7  10     4308.94     4293.86     88.36 o
   9   7  10     1913.33     2053.44     72.35 o
  10   7  10     6289.27     6384.81    132.51 o
  11   7  10     2273.46     2138.06     80.54 o
  12   7  10      530.51      503.76     62.47 o
  13   7  10    15305.44    15069.09    301.12 o
  14   7  10     2639.43     2564.14    118.00 o
  15   7  10        2.69      -22.72     77.53 o
  16   7  10      541.82      704.48    101.92 o
  17   7  10     1166.73     1054.03    134.70 o
   0   8  10     2722.37     2912.87     87.38 o
   1   8  10    12725.05    12676.08    136.61 o
   2   8  10     2268.22     2293.56     57.90 o
   3   8  10     8900.23     8839.77    114.94 o
   4   8  10    16183.54    15605.57    180.79 o
   5   8  10      335.93      331.51     35.29 o
   6   8  10      228.04      164.21     33.03 o
   7   8  10    12271.23    12153.02    177.48 o
   8   8  10       38.97       34.50     37.91 o
   9   8  10     1280.29     1399.73     67.57 o
  10   8  10      295.85      230.59     59.23 o
  11   8  10     4334.92     4370.90    201.80 o
  12   8  10      161.26      106.03     60.74 o
  13   8  10     7506.47     7505.34    206.90 o
  14   8  10      680.59      574.07     77.39 o
  15   8  10      542.75      547.74     72.06 o
  16   8  10     2328.57     2408.63    161.00 o
   1   9  10      429.72      415.83     39.38 o
   2   9  10     1719.25     1599.60     55.88 o
   3   9  10      862.80      926.86     48.39 o
   4   9  10      548.90      611.44     48.10 o
   5   9  10    13056.12    13145.99    194.87 o
   6   9  10      591.70      489.11     51.03 o
   7   9  10     1669.96     1725.87     81.43 o
   8   9  10     2676.92     2891.44    101.64 o
   9   9  10      410.99      330.82     60.54 o
  10   9  10     1255.84     1420.61     97.34 o
  11   9  10     2964.61     3056.11    158.78 o
  12   9  10      175.12      214.69     70.42 o
  13   9  10     2250.71     2178.20    120.47 o
  14   9  10      301.95      228.89     69.81 o
  15   9  10     2089.51     2379.41    198.98 o
   0  10  10      719.02      709.48     79.80 o
   1  10  10     2776.39     2892.83    104.90 o
   2  10  10     3140.08     3121.88     91.91 o
   3  10  10     5659.42     5537.70    120.28 o
   4  10  10      129.66      173.13     44.62 o
   5  10  10     4067.57     4108.85    109.15 o
   6  10  10      726.14      742.55     62.41 o
   7  10  10     1892.70     2147.47     90.50 o
   8  10  10       13.75       68.81     58.09 o
   9  10  10     6610.55     6383.77    187.42 o
  10  10  10        0.29       91.01     74.90 o
  11  10  10    12337.82    11919.53    343.72 o
  12  10  10      358.17      544.24     99.70 o
  13  10  10     2061.64     2112.91    140.49 o
  14  10  10      849.16     1087.60    100.74 o
   1  11  10      509.79      465.29     75.13 o
   2  11  10      179.16      129.07     69.20 o
   3  11  10      184.82      114.45     62.01 o
   4  11  10      254.50      184.21     51.40 o
   5  11  10       55.96      -23.57     51.03 o
   6  11  10       44.98        8.83     48.67 o
   7  11  10       46.51      124.61     54.94 o
   8  11  10      189.34      219.72     60.48 o
   9  11  10       24.49      162.10     58.17 o
  10  11  10      175.62      209.82     84.36 o
  11  11  10      120.25      171.70     92.09 o
  12  11  10      139.07      173.78     98.27 o
   0  12  10     2961.54     2768.72    228.13 o
   1  12  10     2856.22     2888.86    172.58 o
   2  12  10     3176.34     3313.79    137.67 o
   3  12  10       51.41        1.93     68.27 o
   4  12  10       52.53       40.53     54.69 o
   5  12  10     4509.68     4640.31    153.75 o
   6  12  10      200.32      342.61     71.56 o
   7  12  10     1555.35     1765.04    110.71 o
   8  12  10        9.24      -19.59     65.02 o
   9  12  10     3994.34     4223.38    160.96 o
  10  12  10       12.14       78.49     89.51 o
   1  13  10     5771.97     5516.09    224.28 o
   2  13  10       52.39      -40.83     87.02 o
   3  13  10     1058.92     1139.47     96.50 o
   4  13  10     1260.93     1334.67    111.95 o
   5  13  10     6002.40     6625.44    199.01 o
   6  13  10       11.45       15.07     77.53 o
   7  13  10      676.10      796.55    111.68 o
   8  13  10     4058.47     4957.21    601.82 o
   0  14  10      672.61      392.83    165.61 o
   1  14  10     4869.62     4991.37    228.96 o
   2  14  10     2428.72     2520.63    185.31 o
   3  14  10     2914.64     3244.94    216.52 o
   1   1  11    40090.50    40627.50    285.56 o
   2   1  11      212.19      179.72     15.21 o
   3   1  11    14459.16    14000.56    119.96 o
   4   1  11     2966.71     3067.24     41.10 o
   5   1  11     6585.85     6166.17     64.17 o
   6   1  11    10305.70     9866.33     95.88 o
   7   1  11     3660.72     3789.30     53.92 o
   8   1  11      201.89      199.96     23.15 o
   9   1  11     3317.41     3470.85     56.31 o
  10   1  11      785.60      806.38     34.90 o
  11   1  11      883.20      989.04     39.63 o
  12   1  11     1877.11     1841.68     52.93 o
  13   1  11     2646.30     2802.39     73.56 o
  14   1  11     5504.37     5576.99    116.22 o
  15   1  11    10841.19    11244.59    189.74 o
  16   1  11       53.09       65.93     44.78 o
  17   1  11     3253.56     3231.96    106.95 o
  18   1  11        3.79      -24.85     64.63 o
  19   1  11     4974.38     5402.81    175.87 o
   0   2  11    19282.38    18469.62    196.85 o
   1   2  11    13115.23    13161.93    103.87 o
   2   2  11     6454.97     6191.23     63.46 o
   3   2  11     2294.70     2363.58     37.26 o
   4   2  11     1687.62     1604.99     29.82 o
   5   2  11    16270.85    16789.31    137.01 o
   6   2  11    12715.89    12858.99    122.63 o
   7   2  11     3942.28     4188.70     58.60 o
   8   2  11     9865.05     9957.94    117.66 o
   9   2  11    11773.40    11379.54    131.41 o
  10   2  11       75.13       64.59     23.58 o
  11   2  11    16471.89    16068.76    193.40 o
  12   2  11     1963.82     2192.47     58.31 o
  13   2  11     1847.30     1932.43     65.90 o
  14   2  11       52.43       74.10     42.62 o
  15   2  11      157.47      236.25     47.74 o
  16   2  11      642.67      554.79     67.21 o
  17   2  11       65.66      123.14     60.17 o
  18   2  11     2749.46     2859.16    112.37 o
  19   2  11     1282.65     1708.24    120.94 o
   1   3  11    37349.87    37982.58    274.91 o
   2   3  11     3771.65     3940.37     54.97 o
   3   3  11     6043.84     5972.80     65.06 o
   4   3  11     4321.35     4059.61     52.69 o
   5   3  11      394.27      462.97     23.08 o
   6   3  11    41994.38    41843.99    363.28 o
   7   3  11     5529.23     5591.48     75.39 o
   8   3  11     8452.32     8435.98    102.76 o
   9   3  11      235.10      173.83     23.36 o
  10   3  11    10630.48    10379.66    137.39 o
  11   3  11       32.63       46.63     28.40 o
  12   3  11    24169.43    24101.25    309.88 o
  13   3  11    13563.27    13276.51    212.98 o
  14   3  11     6012.87     6248.05    134.57 o
  15   3  11     1201.37     1106.93     65.90 o
  16   3  11       46.46      -10.48     57.11 o
  17   3  11     2437.98     2673.73    111.24 o
  18   3  11       20.68      -18.44     59.04 o
  19   3  11       44.23       56.10     64.43 o
   0   4  11    48087.85    48667.16    525.44 o
   1   4  11     2702.07     2856.91     46.86 o
   2   4  11    32210.96    31475.51    252.50 o
   3   4  11     6116.16     6071.91     70.04 o
   4   4  11      732.84     1002.87     31.19 o
   5   4  11    13336.27    12847.45    133.42 o
   6   4  11     8681.05     8637.04    100.74 o
   7   4  11    38712.00    38794.18    347.40 o
   8   4  11    14082.89    13954.21    160.94 o
   9   4  11    16650.80    16653.19    191.78 o
  10   4  11      136.75      143.88     31.06 o
  11   4  11     4176.04     4551.29     95.18 o
  12   4  11      274.51      219.67     41.49 o
  13   4  11     9888.64     9871.42    173.70 o
  14   4  11      233.46      209.05     48.94 o
  15   4  11     3061.09     3046.02    106.55 o
  16   4  11       35.98       -7.90     53.46 o
  17   4  11     1536.10     1495.08     86.83 o
  18   4  11    11232.94    10967.74    270.99 o
   1   5  11      225.57      220.23     21.36 o
   2   5  11     1350.01     1419.92     36.37 o
   3   5  11     1125.74     1088.19     34.67 o
   4   5  11    11256.46    11541.32    122.76 o
   5   5  11     3658.13     3694.52     61.89 o
   6   5  11    15239.50    15213.49    160.63 o
   7   5  11      196.53      132.19     26.02 o
   8   5  11     6197.89     6283.88     97.70 o
   9   5  11     3214.50     3070.69     70.81 o
  10   5  11     3856.47     3798.98     79.46 o
  11   5  11      128.62      118.20     40.95 o
  12   5  11    11071.88    10752.16    202.32 o
  13   5  11      532.92      586.60     59.96 o
  14   5  11     9779.58     9650.03    291.07 o
  15   5  11      965.25     1004.05     75.83 o
  16   5  11      466.82      431.27     61.66 o
  17   5  11      326.11      311.71    106.17 o
  18   5  11       64.77       59.13     87.26 o
   0   6  11    15159.23    14927.70    195.23 o
   1   6  11     8369.95     8809.99     99.06 o
   2   6  11       29.82        4.61     17.66 o
   3   6  11     3970.06     4143.86     66.75 o
   4   6  11       49.63       98.83     24.30 o
   5   6  11    13531.33    13253.12    148.85 o
   6   6  11     3331.73     3268.39     61.35 o
   7   6  11     4823.86     4557.62     82.91 o
   8   6  11     6686.54     6670.88    121.93 o
   9   6  11    18397.69    18012.48    235.66 o
  10   6  11      241.75      289.30     44.23 o
  11   6  11    10172.08     9798.29    173.19 o
  12   6  11     1011.93      868.55     68.18 o
  13   6  11     6440.53     6247.94    165.23 o
  14   6  11      261.94      245.50     60.51 o
  15   6  11     1908.15     2020.51    101.00 o
  16   6  11      791.06      702.49    104.21 o
  17   6  11        9.80       37.24     86.80 o
   1   7  11     2990.64     2915.06     56.49 o
   2   7  11      271.13      220.66     23.20 o
   3   7  11    10814.82    10703.22    128.14 o
   4   7  11       88.73       73.67     27.64 o
   5   7  11     1638.23     1809.35     54.99 o
   6   7  11      728.50      751.85     40.66 o
   7   7  11     1394.16     1417.17     56.15 o
   8   7  11     1915.02     2022.11     68.19 o
   9   7  11      466.05      444.59     47.45 o
  10   7  11      118.41       66.64     42.74 o
  11   7  11     1014.18     1073.32     79.53 o
  12   7  11     1998.76     2073.64    104.84 o
  13   7  11      621.43      752.45     75.77 o
  14   7  11      457.58      507.39     74.15 o
  15   7  11      612.98      631.41     73.88 o
  16   7  11      270.51      284.83    101.71 o
   0   8  11     5802.25     5900.05    121.84 o
   1   8  11      978.74     1021.75     37.48 o
   2   8  11     3531.48     3613.38     72.74 o
   3   8  11     1305.85     1285.13     47.13 o
   4   8  11     3453.39     3406.77     73.89 o
   5   8  11     2566.84     2819.67     69.25 o
   6   8  11     1316.38     1356.52     55.35 o
   7   8  11      233.42      131.81     36.21 o
   8   8  11       23.76       46.27     39.35 o
   9   8  11     4621.87     4515.65    122.38 o
  10   8  11      114.23      135.96     54.92 o
  11   8  11     5833.06     5910.81    174.04 o
  12   8  11      301.48      253.03     77.12 o
  13   8  11     2741.38     2828.13    200.07 o
  14   8  11       23.13       75.09     64.87 o
  15   8  11      265.48      205.74     72.16 o
  16   8  11      486.50      514.95    141.32 o
   1   9  11     9654.87     9355.90    149.77 o
   2   9  11       51.85       49.32     34.68 o
   3   9  11    10149.47    10323.20    153.43 o
   4   9  11      736.49      778.32     52.25 o
   5   9  11    13430.82    13383.40    191.26 o
   6   9  11    14353.78    13951.11    214.27 o
   7   9  11      211.81       76.51     44.29 o
   8   9  11     1553.60     1593.77     82.52 o
   9   9  11      440.47      398.12     65.40 o
  10   9  11     6463.89     6478.86    183.52 o
  11   9  11     3702.27     3791.14    146.02 o
  12   9  11     3921.29     3894.23    144.11 o
  13   9  11       31.47      -58.53     58.53 o
  14   9  11     4157.23     4567.24    295.78 o
  15   9  11     3677.58     4070.55    178.96 o
   0  10  11    15939.62    15322.64    347.72 o
   1  10  11      233.27      354.72     59.01 o
   2  10  11    10289.21    10234.78    185.46 o
   3  10  11      145.43       50.76     43.21 o
   4  10  11     1632.34     1620.35     73.46 o
   5  10  11       29.40       11.48     45.07 o
   6  10  11     6550.22     6396.68    145.10 o
   7  10  11      614.83      610.82     68.58 o
   8  10  11     5229.08     5147.54    142.77 o
   9  10  11        7.78       26.75     66.59 o
  10  10  11      248.97      191.35     85.25 o
  11  10  11        2.06      -26.18     92.71 o
  12  10  11      727.29      776.67    105.17 o
  13  10  11      337.46      264.76     92.22 o
   1  11  11    10685.51    10504.17    234.04 o
   2  11  11      155.81      119.74     78.65 o
   3  11  11     3981.25     3836.80    114.96 o
   4  11  11     5094.23     4961.14    136.76 o
   5  11  11      132.67       32.62     51.02 o
   6  11  11     9557.40     9118.64    185.15 o
   7  11  11     4661.03     4839.72    144.08 o
   8  11  11     4775.12     4796.05    187.57 o
   9  11  11     1059.91     1089.09     92.80 o
  10  11  11     1007.78      976.26     99.13 o
  11  11  11      175.07       20.83     86.89 o
  12  11  11     5104.07     4782.13    233.43 o
   0  12  11     9499.20    10121.98    413.65 o
   1  12  11     4477.61     4303.72    206.98 o
   2  12  11     2941.89     2941.67    151.33 o
   3  12  11       76.22      -23.51     64.98 o
   4  12  11       49.64       38.78     55.51 o
   5  12  11      807.50      795.97     84.05 o
   6  12  11     2324.18     2658.53    127.95 o
   7  12  11     6100.80     6197.36    202.38 o
   8  12  11     1672.39     1544.49    114.10 o
   9  12  11      501.68      385.12     88.66 o
  10  12  11      134.25      177.72    104.70 o
   1  13  11      723.31      534.66    116.74 o
   2  13  11     1481.49     1527.72    137.41 o
   3  13  11     2306.32     2416.34    125.34 o
   4  13  11      387.60      372.33    101.63 o
   5  13  11     2185.63     2143.31    127.17 o
   6  13  11     4922.49     5053.37    203.97 o
   7  13  11        1.83       97.38     90.84 o
   0  14  11      148.10       31.96    148.16 o
   1  14  11      533.22      465.10    123.30 o
   0   0  12     2604.32     3333.74     84.79 o
   1   0  12    64904.71    64587.78    606.35 o
   2   0  12      106.83      174.84     23.96 o
   3   0  12      433.79      274.10     24.82 o
   4   0  12       74.82       57.09     15.88 o
   5   0  12    34505.49    32710.98    362.48 o
   6   0  12      476.30      607.20     32.78 o
   7   0  12    14398.79    13608.27    198.06 o
   8   0  12      517.00      709.76     41.78 o
   9   0  12    27672.60    27334.21    365.76 o
  10   0  12        0.51       23.94     31.37 o
  11   0  12    18556.22    18864.31    279.33 o
  12   0  12      382.72      449.45     45.90 o
  13   0  12     4955.19     4986.59    134.24 o
  14   0  12      734.23      716.10     66.14 o
  15   0  12     8038.02     8246.64    263.04 o
  16   0  12     1848.83     1961.49    105.19 o
  17   0  12     2416.74     2552.89    122.44 o
  18   0  12      176.71      187.69     94.21 o
  19   0  12     4511.50     4645.06    311.00 o
   1   1  12     9904.22    10122.99     86.43 o
   2   1  12      927.21      916.78     24.30 o
   3   1  12     1750.62     1738.36     34.60 o
   4   1  12      104.96       95.28     13.24 o
   5   1  12    16990.66    17468.91    147.55 o
   6   1  12     5316.80     5465.98     64.62 o
   7   1  12     7601.46     7306.42     82.62 o
   8   1  12      727.19      628.15     27.82 o
   9   1  12     9824.56     9566.57    105.53 o
  10   1  12       19.95       -2.46     20.43 o
  11   1  12    11309.06    11295.95    144.31 o
  12   1  12        1.41        1.14     27.92 o
  13   1  12     2904.70     3243.82     94.02 o
  14   1  12        7.84       52.72     41.05 o
  15   1  12     6341.41     6490.27    161.58 o
  16   1  12     1103.02     1102.73     68.35 o
  17   1  12       58.60       52.07     48.75 o
  18   1  12     1833.77     1818.99     92.40 o
  19   1  12     1003.95     1132.75    101.68 o
   0   2  12     4742.83     5114.21     77.18 o
   1   2  12     1341.84     1128.60     26.55 o
   2   2  12        5.05       20.54     11.62 o
   3   2  12    46610.06    45475.96    334.78 o
   4   2  12     3176.16     3200.06     44.41 o
   5   2  12     2940.24     3013.30     43.39 o
   6   2  12      104.92       87.77     15.42 o
   7   2  12    35067.61    34912.76    295.17 o
   8   2  12      158.47      129.70     18.31 o
   9   2  12     2190.07     2254.82     62.89 o
  10   2  12       53.01       48.40     23.81 o
  11   2  12    13015.91    12744.38    155.99 o
  12   2  12      532.55      582.44     43.02 o
  13   2  12    15141.98    14861.11    219.83 o
  14   2  12      207.60      124.37     44.12 o
  15   2  12        8.91       26.94     47.07 o
  16   2  12     2184.48     2210.79     99.64 o
  17   2  12     1886.71     1670.06     94.95 o
  18   2  12       28.01      -30.06     64.53 o
  19   2  12      391.92      488.98     94.51 o
   1   3  12    15151.75    14832.45    123.60 o
   2   3  12     1180.70     1332.33     31.78 o
   3   3  12    22315.00    22265.79    183.69 o
   4   3  12     2493.22     2725.48     43.27 o
   5   3  12     5871.81     5837.54     70.79 o
   6   3  12      785.16      908.21     30.74 o
   7   3  12     3694.46     3539.12     67.72 o
   8   3  12        6.77       28.51     23.00 o
   9   3  12      826.69      788.85     34.88 o
  10   3  12        6.78      -13.96     23.68 o
  11   3  12       25.08       26.55     30.37 o
  12   3  12        9.46       64.12     37.68 o
  13   3  12     6721.96     6704.25    142.74 o
  14   3  12      210.95      388.07     51.68 o
  15   3  12     1837.67     1790.63     81.33 o
  16   3  12       88.11       72.75     58.95 o
  17   3  12     4726.40     5024.99    143.62 o
  18   3  12      359.99      333.23     70.75 o
   0   4  12     2826.05     3098.92     68.21 o
   1   4  12       66.24      117.12     17.50 o
   2   4  12      231.00      257.34     22.76 o
   3   4  12      473.20      449.02     25.07 o
   4   4  12      865.50      888.14     31.45 o
   5   4  12      867.62      900.60     33.94 o
   6   4  12       95.34       65.84     19.10 o
   7   4  12     1656.39     1694.89     45.42 o
   8   4  12      211.55      131.08     27.65 o
   9   4  12      452.34      486.53     36.02 o
  10   4  12       20.91       57.84     31.64 o
  11   4  12     1218.61     1344.95     59.52 o
  12   4  12      184.85      196.37     43.99 o
  13   4  12     2292.49     2176.61     82.50 o
  14   4  12      236.35      320.66     52.46 o
  15   4  12      630.06      606.85     71.26 o
  16   4  12       79.32       80.43     54.84 o
  17   4  12      570.01      492.01     71.67 o
  18   4  12       13.90      -11.49     79.79 o
   1   5  12    20625.71    20142.91    182.41 o
   2   5  12     1865.52     1859.61     41.18 o
   3   5  12    29815.85    29718.93    259.75 o
   4   5  12     2138.56     2228.00     47.76 o
   5   5  12      304.40      295.11     27.93 o
   6   5  12     2423.19     2391.11     53.64 o
   7   5  12    13913.59    13997.73    160.63 o
   8   5  12      588.23      616.91     40.41 o
   9   5  12     1246.65     1215.50     50.50 o
  10   5  12      315.79      265.90     37.43 o
  11   5  12     1260.70     1193.12     64.90 o
  12   5  12       10.94        8.29     46.01 o
  13   5  12    18892.92    18301.89    331.72 o
  14   5  12       62.08       88.57     62.26 o
  15   5  12      522.05      525.03     71.70 o
  16   5  12       59.41        0.91     67.93 o
  17   5  12     7232.16     7501.38    245.18 o
  18   5  12      200.32      292.78    110.80 o
   0   6  12       45.21      113.15     29.90 o
   1   6  12    10666.75    10179.01    112.37 o
   2   6  12       34.96       47.79     22.12 o
   3   6  12    19555.16    19935.68    199.78 o
   4   6  12     1708.74     1686.65     47.08 o
   5   6  12     3193.97     3179.51     65.22 o
   6   6  12        1.16       11.63     26.08 o
   7   6  12    12894.27    12805.94    155.85 o
   8   6  12      529.00      527.72     43.66 o
   9   6  12       91.08       79.16     28.07 o
  10   6  12      126.34      119.94     43.07 o
  11   6  12      501.00      496.40     52.75 o
  12   6  12       41.87      -19.40     58.87 o
  13   6  12     1884.04     1842.00    106.98 o
  14   6  12      594.03      540.15     78.55 o
  15   6  12      999.07     1154.77     90.30 o
  16   6  12      496.44      515.42     71.78 o
  17   6  12     2225.53     2132.46    161.49 o
   1   7  12    24935.29    25318.43    236.32 o
   2   7  12      111.68      132.51     25.06 o
   3   7  12     1348.57     1342.38     45.46 o
   4   7  12       62.37      -16.87     25.48 o
   5   7  12    29470.48    28704.50    293.89 o
   6   7  12      390.40      322.49     34.89 o
   7   7  12     7618.72     7727.05    118.21 o
   8   7  12        4.86      -36.08     36.08 o
   9   7  12    16457.93    16165.86    245.74 o
  10   7  12      388.82      318.47     66.45 o
  11   7  12    18333.88    18145.17    365.12 o
  12   7  12       12.93       57.82     69.90 o
  13   7  12      735.74      845.77     93.45 o
  14   7  12      354.24      279.31     73.48 o
  15   7  12    13905.65    13697.78    519.38 o
  16   7  12      539.04      565.19    103.82 o
   0   8  12      766.58      731.74     52.87 o
   1   8  12    20397.40    19595.15    191.31 o
   2   8  12       38.23       80.24     26.70 o
   3   8  12     3087.25     3312.13     82.92 o
   4   8  12     3207.78     3300.89     73.65 o
   5   8  12    16238.01    16006.67    201.39 o
   6   8  12      333.40      374.00     42.55 o
   7   8  12       69.28       59.90     37.81 o
   8   8  12      774.12      764.18     54.68 o
   9   8  12     9750.90     9665.81    198.53 o
  10   8  12       50.10       50.63     56.50 o
  11   8  12     6845.07     6923.10    181.21 o
  12   8  12       76.33       50.67     59.17 o
  13   8  12      899.15      925.52     94.77 o
  14   8  12      466.18      454.44    113.17 o
  15   8  12     2597.18     2764.86    149.83 o
   1   9  12     3303.68     2760.58     86.74 o
   2   9  12       38.86        2.48     33.84 o
   3   9  12     5042.40     5345.01    111.72 o
   4   9  12      224.17      171.59     43.65 o
   5   9  12     1747.50     1741.42     76.84 o
   6   9  12       92.88      138.39     46.86 o
   7   9  12     6117.80     5911.70    137.95 o
   8   9  12        1.28      -45.53     45.53 o
   9   9  12     2491.33     2600.81    110.58 o
  10   9  12      348.38      356.33     72.40 o
  11   9  12      907.45      946.60     94.43 o
  12   9  12       21.80      -74.82     78.40 o
  13   9  12     5076.48     4893.96    192.54 o
  14   9  12       36.11      -26.60     67.90 o
   0  10  12        9.52       77.91     68.35 o
   1  10  12       35.68       61.17     60.08 o
   2  10  12        3.65      -40.87     40.87 o
   3  10  12     4373.58     4384.32    114.92 o
   4  10  12      377.85      328.27     50.07 o
   5  10  12     3834.40     3657.25    108.42 o
   6  10  12      117.55       86.28     46.14 o
   7  10  12    11120.94    10822.74    220.23 o
   8  10  12     1084.90      891.06     78.52 o
   9  10  12     5518.18     5296.23    165.46 o
  10  10  12      172.93      107.98     72.10 o
  11  10  12     6312.63     6498.36    226.12 o
  12  10  12      596.49      511.61     98.15 o
  13  10  12     1985.80     2241.37    155.98 o
   1  11  12      265.85      245.11     68.10 o
   2  11  12       13.52       37.52     65.25 o
   3  11  12        2.70      -17.08     50.23 o
   4  11  12      155.51      259.09     57.42 o
   5  11  12     1796.70     1739.26     96.53 o
   6  11  12     1753.35     1674.57     98.70 o
   7  11  12      489.17      523.40     69.99 o
   8  11  12        8.02       -3.25     56.46 o
   9  11  12      278.28      298.86     81.92 o
  10  11  12      402.20      281.51     95.87 o
  11  11  12      530.66      534.39    105.06 o
   0  12  12       64.50       82.44    181.76 o
   1  12  12     2009.07     2048.99    148.22 o
   2  12  12        1.56      -63.12     63.12 o
   3  12  12     9352.34     9391.73    234.20 o
   4  12  12      725.40      802.98     71.37 o
   5  12  12      243.77      272.19     72.83 o
   6  12  12      124.96       41.83     78.15 o
   7  12  12     8916.76     8789.80    271.60 o
   8  12  12      142.95      176.72     70.62 o
   9  12  12     3723.10     3718.50    186.14 o
   1  13  12     1470.17     1671.48    148.12 o
   2  13  12      289.24      244.52    103.67 o
   3  13  12     5170.83     5405.88    189.19 o
   4  13  12      134.39       19.41     76.99 o
   5  13  12      276.71      422.28     82.87 o
   6  13  12       39.81      128.76     71.39 o
   1   1  13    33051.43    31437.86    230.40 o
   2   1  13      506.76      491.01     21.72 o
   3   1  13    21283.74    22051.38    184.34 o
   4   1  13     2384.80     2456.13     39.84 o
   5   1  13    18269.86    18623.35    159.88 o
   6   1  13     1379.82     1535.39     35.52 o
   7   1  13      972.98      960.83     32.30 o
   8   1  13      990.03      970.11     35.50 o
   9   1  13      544.03      517.06     30.22 o
  10   1  13     1412.59     1299.55     40.75 o
  11   1  13     5524.90     5452.63     84.05 o
  12   1  13      944.55     1021.61     49.76 o
  13   1  13     1930.32     2206.25     87.63 o
  14   1  13     3456.74     3597.20    120.60 o
  15   1  13     8277.00     8185.08    165.16 o
  16   1  13        6.77       15.56     43.40 o
  17   1  13     3468.80     3637.58    108.84 o
  18   1  13       20.35      -18.44     60.03 o
  19   1  13     4941.50     3934.51    318.36 o
   0   2  13    16938.78    16720.44    189.75 o
   1   2  13     6863.26     6927.18     72.40 o
   2   2  13    14676.57    14642.35    121.51 o
   3   2  13    11338.29    11580.80    107.17 o
   4   2  13     5405.83     5262.69     61.32 o
   5   2  13    24356.26    24212.04    191.15 o
   6   2  13     1909.31     1972.65     42.69 o
   7   2  13     9467.61     9434.89    101.44 o
   8   2  13     3122.72     3203.59     54.59 o
   9   2  13     7353.56     7251.18     95.44 o
  10   2  13       15.86        1.73     20.70 o
  11   2  13     1094.98     1163.93     48.01 o
  12   2  13       12.41       12.62     28.74 o
  13   2  13      994.18     1024.05     62.87 o
  14   2  13      987.16     1075.95     67.25 o
  15   2  13    10393.83    10198.76    210.20 o
  16   2  13     1803.39     1874.46     98.78 o
  17   2  13      205.87      169.12     64.78 o
  18   2  13      639.04      569.23     90.49 o
   1   3  13     4460.72     4535.71     61.13 o
   2   3  13     2391.72     2566.10     44.49 o
   3   3  13    20044.48    19744.76    169.28 o
   4   3  13     7809.83     7519.71     81.18 o
   5   3  13    15500.76    15857.29    147.57 o
   6   3  13     6642.71     6605.06     80.44 o
   7   3  13     6216.92     6246.64     82.89 o
   8   3  13    21140.19    20788.00    207.40 o
   9   3  13    16363.30    16442.27    175.91 o
  10   3  13    13261.27    13012.50    173.82 o
  11   3  13      583.43      594.38     49.98 o
  12   3  13     8427.32     8696.34    162.38 o
  13   3  13     1665.36     1606.76     76.60 o
  14   3  13     1373.27     1407.21     84.36 o
  15   3  13      335.19      406.98     58.01 o
  16   3  13     2768.56     2738.12    111.90 o
  17   3  13     9807.23     9954.33    305.23 o
  18   3  13      647.01      761.32     82.49 o
   0   4  13    18356.96    17004.88    205.88 o
   1   4  13      765.87      939.49     28.65 o
   2   4  13    26407.76    25577.91    217.55 o
   3   4  13    48565.04    47985.10    381.81 o
   4   4  13    13489.95    13443.98    130.93 o
   5   4  13       84.81       69.71     16.41 o
   6   4  13     1324.61     1315.71     42.11 o
   7   4  13     3120.14     3235.11     60.98 o
   8   4  13      391.66      330.95     33.09 o
   9   4  13    22900.85    22959.23    254.50 o
  10   4  13      437.23      433.38     36.80 o
  11   4  13    14991.79    14697.93    227.75 o
  12   4  13       15.08       31.07     43.21 o
  13   4  13    10601.50    10018.16    214.05 o
  14   4  13     1831.15     1775.02     91.63 o
  15   4  13      774.85      845.49     83.22 o
  16   4  13     2067.41     2244.02    100.93 o
  17   4  13     2450.69     2673.69    183.43 o
  18   4  13     1904.47     2056.36    119.32 o
   1   5  13     2689.88     2631.30     49.18 o
   2   5  13     1183.99     1236.91     36.78 o
   3   5  13     2232.01     2261.23     46.74 o
   4   5  13     4787.61     4736.47     69.96 o
   5   5  13       77.02       -2.25     23.47 o
   6   5  13     4322.23     4328.57     74.70 o
   7   5  13       21.00      -20.52     20.52 o
   8   5  13    20352.16    20475.40    231.83 o
   9   5  13     2063.62     2071.78     65.11 o
  10   5  13     8104.67     8085.84    137.29 o
  11   5  13      133.12      126.87     46.63 o
  12   5  13     1414.89     1784.35     91.62 o
  13   5  13      842.42      954.75     84.88 o
  14   5  13     2111.81     2189.07    109.48 o
  15   5  13      411.53      412.75     77.64 o
  16   5  13     1703.93     2065.36    112.56 o
  17   5  13     3018.82     3116.53    131.36 o
   0   6  13     3938.90     3478.28     79.44 o
   1   6  13     1270.34     1215.88     41.88 o
   2   6  13      286.57      277.09     27.69 o
   3   6  13       50.72       -5.40     20.31 o
   4   6  13    17742.69    17915.19    190.47 o
   5   6  13    24314.74    24012.36    246.54 o
   6   6  13     2570.39     2639.84     65.18 o
   7   6  13    17076.67    17098.07    195.28 o
   8   6  13       45.69       22.04     30.55 o
   9   6  13    12032.42    11910.69    242.21 o
  10   6  13      204.45      129.04     45.86 o
  11   6  13     6463.81     6012.42    142.76 o
  12   6  13      779.61      819.34     92.39 o
  13   6  13     3088.21     3394.88    210.78 o
  14   6  13        2.17      -23.34     67.73 o
  15   6  13     5505.23     5788.97    180.70 o
  16   6  13      491.21      572.62     79.65 o
  17   6  13       35.85      124.43     71.03 o
   1   7  13     7230.70     7283.57     99.51 o
   2   7  13        4.90       24.52     24.48 o
   3   7  13     6102.59     6044.41     94.40 o
   4   7  13        1.41        6.95     22.83 o
   5   7  13      525.92      530.61     38.80 o
   6   7  13     2328.11     2146.41     59.99 o
   7   7  13     1600.54     1607.24     61.15 o
   8   7  13      177.35      132.25     39.19 o
   9   7  13      988.78     1013.84     72.70 o
  10   7  13       28.70      -37.38     56.72 o
  11   7  13       12.88      -44.06     64.71 o
  12   7  13       18.07      -60.46     60.46 o
  13   7  13     2856.15     2796.46    132.30 o
  14   7  13       45.31      -62.71     62.71 o
  15   7  13     1434.31     1503.75    105.30 o
  16   7  13      124.08      214.44     71.94 o
   0   8  13     8088.62     7940.21    160.15 o
   1   8  13     1059.82      947.37     40.10 o
   2   8  13     1446.35     1543.55     53.00 o
   3   8  13      359.53      361.16     34.29 o
   4   8  13     3693.48     3649.74     84.43 o
   5   8  13     3367.13     3429.95     85.62 o
   6   8  13      406.36      462.98     49.39 o
   7   8  13     5190.82     5103.36    142.68 o
   8   8  13      623.97      697.72     60.45 o
   9   8  13     6335.73     6332.77    195.95 o
  10   8  13      650.59      683.73     81.23 o
  11   8  13     1585.61     1730.36    114.70 o
  12   8  13        3.59      -51.75     51.75 o
  13   8  13     1768.51     1918.33    107.65 o
  14   8  13        3.76      -36.83     69.90 o
  15   8  13      885.26      987.16     94.85 o
   1   9  13    10447.27    10281.23    169.35 o
   2   9  13       19.44      -35.35     35.35 o
   3   9  13     4511.91     4429.55    107.98 o
   4   9  13     1384.77     1347.49     68.37 o
   5   9  13     1863.87     1921.99     82.09 o
   6   9  13     3835.55     3960.77    111.49 o
   7   9  13       72.28       51.44     47.69 o
   8   9  13     2067.75     1962.70     93.27 o
   9   9  13     7021.89     6849.15    206.57 o
  10   9  13     3134.75     3227.79    146.88 o
  11   9  13     3448.60     3450.27    158.88 o
  12   9  13     4118.50     3874.40    169.71 o
  13   9  13      421.11      429.93     88.22 o
  14   9  13     2566.77     2538.19    140.85 o
   0  10  13     9087.22     8952.70    258.79 o
   1  10  13     1121.50      982.08     84.43 o
   2  10  13     5063.23     5139.31    150.36 o
   3  10  13      890.08     1117.45     69.87 o
   4  10  13     5737.95     6012.82    154.72 o
   5  10  13     1107.70     1237.72     75.34 o
   6  10  13     3492.14     3372.35    110.63 o
   7  10  13       28.25      -53.10     53.10 o
   8  10  13      970.72      973.57     82.99 o
   9  10  13        2.17       -1.77     58.59 o
  10  10  13      206.21      244.59     79.59 o
  11  10  13       51.88       -8.95     82.07 o
  12  10  13      907.72     1035.17    124.43 o
  13  10  13      433.95      294.07    104.18 o
   1  11  13     1787.24     1917.03    105.23 o
   2  11  13     1162.73     1269.51     99.00 o
   3  11  13    16327.84    16419.66    307.26 o
   4  11  13     1430.27     1444.31     81.89 o
   5  11  13     2785.62     3143.09    120.68 o
   6  11  13     1189.67     1273.94     93.82 o
   7  11  13     1912.38     2038.15    134.35 o
   8  11  13     7117.93     7184.23    203.94 o
   9  11  13     2798.34     2877.11    168.24 o
  10  11  13     3625.90     3542.43    174.23 o
  11  11  13      272.37      211.35     96.41 o
   0  12  13     3912.65     4270.88    280.98 o
   1  12  13       45.71       29.43     92.00 o
   2  12  13     3541.36     3668.58    146.29 o
   3  12  13     9478.77     9576.23    238.65 o
   4  12  13     2944.81     2820.18    147.39 o
   5  12  13      235.36      191.17     68.39 o
   6  12  13      633.01      620.79     80.33 o
   7  12  13       44.76       67.35     91.19 o
   8  12  13       30.18      160.04     74.20 o
   9  12  13     1519.94     1479.59    156.38 o
   1  13  13     5328.49     5639.49    234.54 o
   2  13  13     1245.04     1395.25    140.01 o
   3  13  13      207.69      173.91     80.53 o
   4  13  13      103.60      216.07     85.35 o
   5  13  13      167.85       47.12     88.89 o
   6  13  13      641.63      874.85    359.66 o
   0   0  14    27251.28    27583.30    426.56 o
   1   0  14     6339.02     6368.93     93.74 o
   2   0  14    11137.53    10250.12    131.74 o
   3   0  14    21915.34    20566.46    240.79 o
   4   0  14    41970.73    41342.06    462.54 o
   5   0  14     1278.55     1271.29     47.48 o
   6   0  14      107.36       88.97     20.45 o
   7   0  14    28446.36    30057.34    360.69 o
   8   0  14     1004.05     1173.23     54.70 o
   9   0  14    11342.46    11671.52    197.75 o
  10   0  14        1.89       19.19     27.38 o
  11   0  14    15993.11    15672.55    254.75 o
  12   0  14     2026.93     1703.30     86.29 o
  13   0  14     9790.20     9576.95    226.09 o
  14   0  14     2113.52     1991.82    102.62 o
  15   0  14       13.23        4.97     62.14 o
  16   0  14     4508.75     4535.32    203.98 o
  17   0  14     5986.61     6098.88    266.40 o
  18   0  14       37.34        6.49     99.94 o
   1   1  14      777.52      902.45     27.29 o
   2   1  14    13997.12    14068.41    120.93 o
   3   1  14    16904.09    16252.40    138.80 o
   4   1  14     3834.05     3929.91     52.38 o
   5   1  14      358.93      315.61     23.02 o
   6   1  14    10822.67    10651.07    104.09 o
   7   1  14     2885.15     2824.74     50.75 o
   8   1  14    10346.93    10324.48    117.63 o
   9   1  14    12431.49    11990.03    139.98 o
  10   1  14    17482.42    17731.85    188.87 o
  11   1  14     2307.83     2352.75     57.71 o
  12   1  14     2545.86     2383.04     66.30 o
  13   1  14     2707.39     2775.04     80.34 o
  14   1  14     2145.32     2196.76     75.37 o
  15   1  14     1106.38     1207.82     75.12 o
  16   1  14     3242.04     3370.36    109.79 o
  17   1  14     9571.05     9723.07    192.51 o
  18   1  14      801.02      907.39     86.96 o
   0   2  14       67.34       74.85     20.37 o
   1   2  14      799.72      769.56     27.36 o
   2   2  14    16407.32    16327.80    140.66 o
   3   2  14      409.24      471.72     25.08 o
   4   2  14     2141.96     2009.08     39.57 o
   5   2  14    39977.86    40304.64    298.81 o
   6   2  14     6221.10     6484.63     77.71 o
   7   2  14    21697.04    21229.26    194.71 o
   8   2  14      272.95      203.41     25.29 o
   9   2  14     8186.55     8185.55    102.95 o
  10   2  14       65.86       60.15     17.74 o
  11   2  14     4070.87     4206.51    104.06 o
  12   2  14       73.18      121.32     41.32 o
  13   2  14     3709.82     3642.02    101.88 o
  14   2  14     3470.24     3818.17    133.67 o
  15   2  14     6974.62     7314.51    225.63 o
  16   2  14      283.56      254.02     61.25 o
  17   2  14        1.89       58.81     74.83 o
  18   2  14      377.25      454.83     91.99 o
   1   3  14    18209.66    18027.95    152.38 o
   2   3  14     1056.81      941.17     30.85 o
   3   3  14     7536.46     7377.00     80.88 o
   4   3  14      621.60      704.54     28.50 o
   5   3  14     5772.48     5723.33     70.26 o
   6   3  14     2495.88     2497.18     49.40 o
   7   3  14     1314.47     1363.74     42.05 o
   8   3  14     3420.86     3484.56     62.67 o
   9   3  14     1451.45     1475.40     42.25 o
  10   3  14      505.05      550.76     40.46 o
  11   3  14     1692.18     1745.19     73.35 o
  12   3  14     1005.89      934.34     64.03 o
  13   3  14     3902.17     3597.53    118.62 o
  14   3  14       89.36      181.92     55.01 o
  15   3  14     7296.22     7405.17    213.83 o
  16   3  14      139.98      281.67     66.97 o
  17   3  14      531.02      679.19     79.11 o
  18   3  14       87.92      253.36     76.57 o
   0   4  14       52.12       49.70     17.42 o
   1   4  14     4164.57     4298.21     57.24 o
   2   4  14     2856.46     2766.69     49.42 o
   3   4  14      374.04      316.14     25.33 o
   4   4  14     1529.74     1552.95     39.15 o
   5   4  14     4017.11     3959.36     63.99 o
   6   4  14     5992.13     5867.14     87.11 o
   7   4  14     3573.75     3525.82     72.44 o
   8   4  14      734.63      780.86     38.35 o
   9   4  14     5160.78     5271.93     90.66 o
  10   4  14       49.46       41.92     36.77 o
  11   4  14     2216.79     2271.25     85.10 o
  12   4  14       14.95       50.32     54.24 o
  13   4  14      327.06      249.48     60.98 o
  14   4  14       96.19       85.52     94.17 o
  15   4  14      320.39      293.88     67.91 o
  16   4  14       20.11       82.25     65.04 o
  17   4  14      483.34      303.02     84.91 o
   1   5  14    37771.14    36468.98    304.84 o
   2   5  14      319.93      260.87     25.49 o
   3   5  14      896.90      864.76     34.53 o
   4   5  14      293.69      278.83     27.97 o
   5   5  14     9087.07     9099.84    116.53 o
   6   5  14      415.90      376.69     33.84 o
   7   5  14     1267.12     1207.51     45.08 o
   8   5  14     6872.19     6937.23    107.66 o
   9   5  14     2578.91     2621.07     78.14 o
  10   5  14     2579.76     2546.51     79.05 o
  11   5  14     3531.28     3681.89    114.52 o
  12   5  14     3830.38     3878.47    129.56 o
  13   5  14      795.30      961.78     87.88 o
  14   5  14       23.87       29.79     68.93 o
  15   5  14     8396.06     8057.23    221.57 o
  16   5  14     2434.81     2385.16    178.29 o
  17   5  14      342.61      404.52     71.53 o
   0   6  14     7368.49     7803.30    132.81 o
   1   6  14      758.07      698.07     35.20 o
   2   6  14     8336.27     8143.48    101.09 o
   3   6  14    10377.06    10182.07    126.66 o
   4   6  14     8105.06     7933.28    114.00 o
   5   6  14    14696.62    14096.49    164.17 o
   6   6  14     2580.16     2519.86     64.67 o
   7   6  14      289.15      213.75     35.11 o
   8   6  14       42.11       90.83     36.53 o
   9   6  14     1861.10     1904.04     72.80 o
  10   6  14      154.81       71.07     59.17 o
  11   6  14      103.99       18.19     57.75 o
  12   6  14      271.20      287.55     78.80 o
  13   6  14       26.47      -57.13     68.70 o
  14   6  14     1080.25     1129.03     98.11 o
  15   6  14     5702.83     5719.44    221.02 o
  16   6  14     2229.79     2245.93    124.30 o
   1   7  14     3091.82     2905.42     61.73 o
   2   7  14     3170.99     2817.16     58.90 o
   3   7  14    19337.78    19272.47    209.71 o
   4   7  14     2801.68     2794.67     66.71 o
   5   7  14     5210.58     5176.61     92.44 o
   6   7  14     3909.04     4077.72     94.30 o
   7   7  14     4972.44     5031.10    109.93 o
   8   7  14     2404.54     2268.68     85.64 o
   9   7  14     5741.93     5734.64    136.24 o
  10   7  14     8722.57     8360.94    206.72 o
  11   7  14     1483.23     1638.97    105.49 o
  12   7  14      931.08      979.24     83.53 o
  13   7  14     2813.62     3129.29    142.94 o
  14   7  14     2892.86     2904.44    159.80 o
  15   7  14      534.63      473.20     95.90 o
  16   7  14      607.32      747.00    110.82 o
   0   8  14     5780.21     6465.94    152.10 o
   1   8  14     1053.44      886.87     41.01 o
   2   8  14     5641.58     5227.38    111.73 o
   3   8  14    18300.99    18370.55    239.10 o
   4   8  14     7518.60     7009.35    124.06 o
   5   8  14       43.89       85.51     39.54 o
   6   8  14      432.47      431.84     50.21 o
   7   8  14     4418.79     4399.07    114.84 o
   8   8  14       70.05       50.52     43.86 o
   9   8  14     4405.03     4574.75    148.94 o
  10   8  14      428.62      388.63     63.20 o
  11   8  14     6589.98     6547.44    192.75 o
  12   8  14       46.25      -58.34     58.34 o
  13   8  14     1763.36     1744.10    111.02 o
  14   8  14     1735.98     1724.64    108.89 o
  15   8  14      233.92      293.55     78.62 o
   1   9  14     2022.46     2268.97     75.90 o
   2   9  14     1802.39     1706.31     72.86 o
   3   9  14      373.97      233.53     57.57 o
   4   9  14     2025.26     1861.89     81.83 o
   5   9  14      260.77      169.49     48.34 o
   6   9  14      112.73      102.89     46.84 o
   7   9  14       68.81       -4.05     49.76 o
   8   9  14     3378.60     3342.54    118.83 o
   9   9  14     2831.83     2971.72    129.80 o
  10   9  14     1328.94     1587.34    114.65 o
  11   9  14     1787.80     1797.41    113.27 o
  12   9  14      778.22      862.89    108.58 o
  13   9  14       43.21       -4.63     80.71 o
  14   9  14      153.57       -3.70    249.44 o
   0  10  14        1.07      -68.49     68.49 o
   1  10  14       35.16       74.23     63.09 o
   2  10  14     3518.80     3433.86    133.85 o
   3  10  14       15.69       13.85     50.00 o
   4  10  14      337.62      400.81     66.86 o
   5  10  14     8676.71     8791.85    246.02 o
   6  10  14      109.93       84.44     49.41 o
   7  10  14     7945.47     7778.64    219.05 o
   8  10  14      279.17      327.82     65.90 o
   9  10  14     4582.60     4395.27    162.08 o
  10  10  14      210.66      459.45     86.89 o
  11  10  14     2584.47     2804.81    150.05 o
  12  10  14      202.63       71.06     96.34 o
   1  11  14     1296.18     1268.01     95.60 o
   2  11  14      221.35      115.55     71.94 o
   3  11  14      180.95      255.40     60.97 o
   4  11  14       79.11       80.63     58.34 o
   5  11  14      277.99      161.97     57.75 o
   6  11  14      142.50      144.00     66.01 o
   7  11  14      360.20      486.74     85.98 o
   8  11  14       61.95       97.34     71.29 o
   9  11  14       76.71      119.80    104.61 o
  10  11  14       44.23       32.77     92.72 o
   0  12  14      963.21     1038.47    189.79 o
   1  12  14      674.35      564.81    110.00 o
   2  12  14     4094.17     4067.19    155.47 o
   3  12  14       18.03       26.24     76.06 o
   4  12  14      178.94      265.95     74.88 o
   5  12  14     6173.59     6470.71    188.84 o
   6  12  14      945.53      966.31     96.74 o
   7  12  14      822.72      946.21    114.25 o
   8  12  14      133.40      232.99     78.82 o
   1  13  14     3314.90     3398.35    234.05 o
   2  13  14       25.53      185.18    100.23 o
   3  13  14       19.68      -36.42    117.80 o
   4  13  14      904.49      791.63    108.84 o
   5  13  14     1975.51     2100.03    250.75 o
   1   1  15    28426.33    27887.76    221.04 o
   2   1  15     1241.97     1455.62     35.43 o
   3   1  15    13683.48    13233.09    119.79 o
   4   1  15      698.33      711.07     27.47 o
   5   1  15      701.98      689.00     29.20 o
   6   1  15      227.24      174.53     20.89 o
   7   1  15    10582.13    10419.85    113.68 o
   8   1  15     3974.63     4034.91     70.65 o
   9   1  15     2731.30     2747.54     58.95 o
  10   1  15      610.94      623.79     38.47 o
  11   1  15     1105.58     1186.68     55.04 o
  12   1  15     3581.87     3633.84     94.10 o
  13   1  15     9730.60    10041.52    180.43 o
  14   1  15      386.31      406.96     49.74 o
  15   1  15     2923.85     2820.47     93.76 o
  16   1  15      958.84     1018.76     68.99 o
  17   1  15     5658.20     5640.24    145.03 o
  18   1  15        1.39      -52.21     81.77 o
   0   2  15      710.52      662.08     39.80 o
   1   2  15    11648.64    11494.65    111.73 o
   2   2  15    10153.38    10090.88     98.67 o
   3   2  15    18266.33    17702.09    161.39 o
   4   2  15     4487.50     4671.92     60.88 o
   5   2  15       12.96       22.46     17.02 o
   6   2  15      295.28      255.70     25.29 o
   7   2  15    28511.51    27890.91    258.08 o
   8   2  15     1833.16     1767.98     47.66 o
   9   2  15     2196.91     2383.77     56.82 o
  10   2  15      270.68      283.14     32.11 o
  11   2  15     2045.48     2385.89     65.64 o
  12   2  15     1006.78     1160.24     59.30 o
  13   2  15     5529.56     5470.30    121.55 o
  14   2  15     2235.16     2408.60     82.31 o
  15   2  15       84.67      163.78     53.09 o
  16   2  15      130.22      213.93     67.23 o
  17   2  15     1875.50     2040.18    109.50 o
  18   2  15      125.91       53.83     74.97 o
   1   3  15     6778.05     6777.19     78.44 o
   2   3  15      804.36      946.97     32.34 o
   3   3  15      102.63       76.55     16.44 o
   4   3  15     2478.46     2675.12     48.41 o
   5   3  15    28229.20    27468.19    230.29 o
   6   3  15       78.05       84.64     18.99 o
   7   3  15     7155.17     6861.86     91.50 o
   8   3  15       47.66       12.91     18.10 o
   9   3  15    11873.52    11808.31    137.95 o
  10   3  15     6341.85     6307.16    116.17 o
  11   3  15     9375.31     9499.40    183.10 o
  12   3  15      343.14      284.90     53.36 o
  13   3  15     5400.23     5467.75    179.21 o
  14   3  15      242.92      281.44     59.32 o
  15   3  15    11444.18    11550.99    315.09 o
  16   3  15     1214.89     1280.71     96.49 o
  17   3  15      622.38      756.28    109.42 o
   0   4  15     2444.74     2524.66     64.08 o
   1   4  15    30498.05    29592.79    234.73 o
   2   4  15      389.26      447.92     28.03 o
   3   4  15      262.05      228.85     24.42 o
   4   4  15    28543.24    28094.56    236.61 o
   5   4  15    22893.50    22730.67    216.35 o
   6   4  15      664.40      695.42     37.30 o
   7   4  15       53.61       42.14     24.64 o
   8   4  15      585.25      545.29     36.33 o
   9   4  15    17963.43    17758.74    207.43 o
  10   4  15     5051.45     4778.77     97.48 o
  11   4  15    13267.61    12498.69    231.11 o
  12   4  15     1800.29     1968.48     94.85 o
  13   4  15     1301.07     1646.49     91.25 o
  14   4  15      806.65      910.59     76.64 o
  15   4  15     4612.47     4564.93    158.20 o
  16   4  15     5686.00     5711.65    256.70 o
  17   4  15      731.10      547.87     86.08 o
   1   5  15      127.93       73.11     21.76 o
   2   5  15     1803.31     1648.43     44.21 o
   3   5  15       53.05       47.74     21.81 o
   4   5  15     2231.17     2216.23     53.96 o
   5   5  15    13861.20    13808.37    157.85 o
   6   5  15    13630.07    13207.81    157.10 o
   7   5  15     6182.04     6039.24    101.89 o
   8   5  15     2627.45     2739.41     76.59 o
   9   5  15      254.81      220.81     45.97 o
  10   5  15     3807.85     3596.18    103.56 o
  11   5  15    11951.96    11674.31    258.67 o
  12   5  15      540.43      537.09     77.19 o
  13   5  15     6728.85     6387.05    214.91 o
  14   5  15      352.22      282.61     80.95 o
  15   5  15     1789.84     1960.39    130.63 o
  16   5  15     1608.61     1705.66    111.14 o
  17   5  15       63.66       75.75     67.88 o
   0   6  15      817.27      912.52     50.01 o
   1   6  15     2320.53     2391.76     55.22 o
   2   6  15     2662.24     2785.37     58.02 o
   3   6  15     7064.00     6960.52     93.25 o
   4   6  15     1109.89     1084.36     43.28 o
   5   6  15     7101.16     7216.79    112.49 o
   6   6  15      941.71      943.96     49.02 o
   7   6  15    17848.78    17715.42    230.10 o
   8   6  15      460.62      457.89     49.60 o
   9   6  15     3685.73     3771.33    112.59 o
  10   6  15       87.42       77.06     44.13 o
  11   6  15     9706.45     9190.44    207.87 o
  12   6  15       22.08       76.47     77.33 o
  13   6  15     6164.02     6322.06    198.54 o
  14   6  15     1118.96     1112.06    103.15 o
  15   6  15      587.77      708.47     93.35 o
  16   6  15       11.10      197.93     74.26 o
   1   7  15     1884.88     1921.19     55.98 o
   2   7  15      486.94      499.57     33.46 o
   3   7  15     4526.97     4486.47     85.90 o
   4   7  15     1408.24     1379.48     50.19 o
   5   7  15     3592.61     3769.52     87.16 o
   6   7  15     1709.56     1739.84     69.47 o
   7   7  15       66.25      101.91     44.03 o
   8   7  15      365.94      349.04     52.25 o
   9   7  15       89.67       -5.83     49.13 o
  10   7  15     2808.23     2789.97    109.73 o
  11   7  15       38.87       32.62     51.21 o
  12   7  15       45.14      -62.86     62.86 o
  13   7  15      941.27      978.83    101.44 o
  14   7  15       17.86      -38.99     72.11 o
  15   7  15      609.92      535.57     91.57 o
   0   8  15     1352.37     1174.43     84.03 o
   1   8  15     1039.43     1111.36     54.30 o
   2   8  15      225.33      200.12     43.35 o
   3   8  15    10434.15    10221.36    159.85 o
   4   8  15      462.87      330.35     49.82 o
   5   8  15      796.45      673.35     59.38 o
   6   8  15       86.12      -42.99     42.99 o
   7   8  15     8357.39     8010.47    173.48 o
   8   8  15      950.69      970.40     75.18 o
   9   8  15     4579.13     4486.79    152.23 o
  10   8  15       15.98       82.85     62.62 o
  11   8  15     2014.55     2023.09    112.52 o
  12   8  15       34.45      -22.95     64.95 o
  13   8  15     1992.88     2047.67    151.64 o
  14   8  15       41.98       80.14     95.82 o
   1   9  15     4666.50     4786.07    119.34 o
   2   9  15      991.48     1119.16     66.88 o
   3   9  15     8221.87     8043.47    155.80 o
   4   9  15     2295.48     2241.90     92.00 o
   5   9  15       25.73       11.11     49.99 o
   6   9  15     1060.64     1211.50     74.25 o
   7   9  15     9646.24     9473.78    188.35 o
   8   9  15     3534.10     3522.59    141.05 o
   9   9  15     2163.52     2197.00    115.55 o
  10   9  15      194.32       69.02     82.80 o
  11   9  15     1089.79      920.12    132.74 o
  12   9  15      274.17      228.67     80.65 o
  13   9  15     5647.49     5974.05    188.58 o
   0  10  15      608.37      610.10     95.86 o
   1  10  15    10803.13    10788.79    245.02 o
   2  10  15      534.41      543.51     71.34 o
   3  10  15     3534.95     3473.97    113.89 o
   4  10  15     1340.05     1573.67     91.38 o
   5  10  15     3222.60     3288.11    131.05 o
   6  10  15       25.92      -25.17     65.74 o
   7  10  15     2400.63     2450.39    112.10 o
   8  10  15       69.29      157.18     61.06 o
   9  10  15      318.54      341.71     79.90 o
  10  10  15       94.17      212.02     76.32 o
  11  10  15      372.37      297.62     92.37 o
  12  10  15       44.11      241.44     95.51 o
   1  11  15     7048.28     7223.46    199.09 o
   2  11  15     3395.59     3090.26    138.37 o
   3  11  15     3053.51     3267.93    166.67 o
   4  11  15      914.88     1029.72     81.53 o
   5  11  15    16466.63    16144.99    348.47 o
   6  11  15      329.98      352.60     70.96 o
   7  11  15     2316.10     2501.29    142.26 o
   8  11  15      641.82      828.92    102.40 o
   9  11  15      984.92     1236.51    154.50 o
  10  11  15     6046.98     5934.81    307.36 o
   0  12  15      805.65      482.55    162.64 o
   1  12  15     4519.91     4818.81    213.66 o
   2  12  15      344.17      342.16     79.35 o
   3  12  15      780.33      904.78     94.92 o
   4  12  15     5214.43     4807.45    215.26 o
   5  12  15     3924.47     4092.39    153.80 o
   6  12  15      122.89      224.99     75.14 o
   7  12  15      185.68      305.21     87.53 o
   1  13  15     2242.19     2854.85    180.62 o
   2  13  15     1247.76     1776.78    160.35 o
   3  13  15     2204.50     2269.85    198.77 o
   0   0  16     5280.53     4279.49    113.21 o
   1   0  16     1393.81     1684.71     54.05 o
   2   0  16    41354.02    40468.46    446.37 o
   3   0  16    11326.60    11445.66    158.12 o
   4   0  16     3861.19     4082.76    100.15 o
   5   0  16     7129.97     6861.21    127.33 o
   6   0  16    28751.21    27406.11    335.39 o
   7   0  16     1025.88      975.88     47.80 o
   8   0  16     7047.92     7063.75    155.24 o
   9   0  16    13180.25    13463.55    235.87 o
  10   0  16      907.17     1155.79     71.29 o
  11   0  16    15373.97    15307.35    321.00 o
  12   0  16      100.10      120.86     92.97 o
  13   0  16     4769.44     4571.58    181.76 o
  14   0  16     5228.57     5071.67    194.36 o
  15   0  16      769.24      898.98    100.44 o
  16   0  16      187.81      316.56     78.47 o
  17   0  16      740.76      567.66    101.63 o
  18   0  16     8513.05     8752.91    327.40 o
   1   1  16     4088.11     4053.18     58.67 o
   2   1  16       91.93       67.63     14.69 o
   3   1  16      317.48      223.93     21.94 o
   4   1  16     5090.04     4895.52     65.39 o
   5   1  16      179.35      154.71     22.97 o
   6   1  16    10133.81     9687.11    104.34 o
   7   1  16     1683.66     1662.75     43.83 o
   8   1  16     8314.04     8373.44    105.97 o
   9   1  16      231.67      256.80     31.50 o
  10   1  16     5426.37     5550.34    106.01 o
  11   1  16      176.92      211.97     39.93 o
  12   1  16     9754.22     9691.67    212.41 o
  13   1  16     1093.18     1189.32     69.39 o
  14   1  16     3623.68     3891.98    113.91 o
  15   1  16       70.47       52.94     49.65 o
  16   1  16     1619.15     2036.27    119.10 o
  17   1  16      110.61       72.92     75.86 o
  18   1  16      191.01      167.30     88.68 o
   0   2  16    45335.74    45745.16    511.71 o
   1   2  16      359.85      355.80     25.00 o
   2   2  16     1243.67     1480.87     37.35 o
   3   2  16     2227.76     2206.54     45.12 o
   4   2  16     2650.67     2525.16     49.98 o
   5   2  16    12015.26    11937.40    117.89 o
   6   2  16      240.95      219.15     26.68 o
   7   2  16     6931.42     6721.91     93.02 o
   8   2  16     3536.39     3621.67     67.15 o
   9   2  16    13376.11    13307.89    165.34 o
  10   2  16      138.17       82.84     31.21 o
  11   2  16     6193.71     6296.03    128.75 o
  12   2  16      397.62      452.94     53.55 o
  13   2  16     3310.91     3339.80     99.67 o
  14   2  16      258.79      278.19     56.19 o
  15   2  16      785.47      830.10     69.52 o
  16   2  16     1770.06     1850.87     95.22 o
  17   2  16       10.02      -27.86     68.84 o
   1   3  16     4599.18     4452.22     63.09 o
   2   3  16      338.94      334.26     26.50 o
   3   3  16    15311.35    15150.19    146.53 o
   4   3  16      100.35       98.90     19.54 o
   5   3  16     2757.83     2797.23     51.50 o
   6   3  16     6373.07     6388.78     87.48 o
   7   3  16      137.39      156.31     27.83 o
   8   3  16      653.76      713.35     35.43 o
   9   3  16      982.18     1004.76     44.62 o
  10   3  16     2847.81     2982.68     86.98 o
  11   3  16      321.29      265.54     50.06 o
  12   3  16      109.17      135.31     46.58 o
  13   3  16      761.26      740.74     57.63 o
  14   3  16     3134.71     3341.37    111.37 o
  15   3  16     3410.07     3561.26    137.17 o
  16   3  16      671.22      639.85    103.66 o
  17   3  16     2170.82     2274.34    146.67 o
   0   4  16      811.06      773.79     41.60 o
   1   4  16       26.30       43.56     21.19 o
   2   4  16      483.06      560.77     30.24 o
   3   4  16       19.94       18.72     18.08 o
   4   4  16       69.13       88.62     20.21 o
   5   4  16     1274.27     1243.99     41.99 o
   6   4  16      701.00      681.51     37.14 o
   7   4  16     9183.60     9326.54    119.82 o
   8   4  16       23.55       27.59     24.45 o
   9   4  16     2388.36     2391.03     76.87 o
  10   4  16      641.18      589.37     48.17 o
  11   4  16       73.24       78.59     43.95 o
  12   4  16       87.95      100.88     47.02 o
  13   4  16      173.77      146.80     60.45 o
  14   4  16        6.58      -18.82     56.80 o
  15   4  16     1280.29     1407.55    100.02 o
  16   4  16      363.81      306.77     97.31 o
  17   4  16       23.86      -20.04     92.41 o
   1   5  16     6786.09     6832.61     87.74 o
   2   5  16     2799.81     2695.37     55.30 o
   3   5  16    19022.20    18613.19    183.22 o
   4   5  16      319.12      333.30     32.86 o
   5   5  16    11692.11    11439.95    139.52 o
   6   5  16    21334.29    21037.32    229.44 o
   7   5  16      404.11      365.79     34.49 o
   8   5  16      171.16      230.52     46.87 o
   9   5  16      545.85      593.36     54.75 o
  10   5  16    14542.92    14523.83    228.51 o
  11   5  16     3049.67     3189.52    104.04 o
  12   5  16      119.07       91.09     67.62 o
  13   5  16       59.75      -24.86     56.03 o
  14   5  16     5151.58     5409.75    175.74 o
  15   5  16     1573.93     1773.06    113.68 o
  16   5  16        4.51       -2.12     77.77 o
   0   6  16    21908.31    21771.64    308.57 o
   1   6  16     2696.91     2554.24     55.34 o
   2   6  16     8431.13     8507.00    111.26 o
   3   6  16      893.22      885.55     38.85 o
   4   6  16     5682.66     5502.07     88.43 o
   5   6  16      163.19       81.38     31.26 o
   6   6  16     3240.91     3270.93     82.64 o
   7   6  16      304.35      293.41     45.84 o
   8   6  16     3950.81     4124.79    113.52 o
   9   6  16     2112.73     2154.29     90.39 o
  10   6  16      201.67      193.53     56.77 o
  11   6  16     1072.04     1304.07     77.39 o
  12   6  16     1597.98     1476.09    115.20 o
  13   6  16      296.58      320.63     84.32 o
  14   6  16       24.08       69.13     87.87 o
  15   6  16       23.78      -43.82     74.12 o
  16   6  16      608.13      712.24     98.93 o
   1   7  16     6623.12     6373.54    100.02 o
   2   7  16        9.59       12.06     26.97 o
   3   7  16     9737.02     9620.66    141.75 o
   4   7  16    11699.71    11605.77    165.29 o
   5   7  16     4106.26     4334.82     99.47 o
   6   7  16     5159.65     5269.12    117.28 o
   7   7  16     2657.24     2784.02     99.17 o
   8   7  16    18579.98    17949.84    323.77 o
   9   7  16     2355.01     2314.35    105.86 o
  10   7  16      908.48      742.47     83.20 o
  11   7  16      178.98      147.15     62.98 o
  12   7  16    16566.35    16366.10    307.37 o
  13   7  16     1858.25     1951.38    143.19 o
  14   7  16     3690.62     3781.99    191.37 o
  15   7  16     1322.94     1265.65    134.92 o
   0   8  16     2966.91     3391.16    129.93 o
   1   8  16        5.26      -18.12     38.10 o
   2   8  16    18997.80    18056.79    248.67 o
   3   8  16     1313.31     1328.88     69.63 o
   4   8  16     1230.73     1168.26     67.74 o
   5   8  16     1734.46     1598.47     78.02 o
   6   8  16     6978.63     6772.21    145.43 o
   7   8  16     7843.49     7666.73    193.14 o
   8   8  16     2352.98     2518.10    123.34 o
   9   8  16     3425.71     3205.98    134.12 o
  10   8  16      159.16      215.45     69.49 o
  11   8  16      436.27      280.43     76.59 o
  12   8  16        1.77       -8.82     67.13 o
  13   8  16     2093.30     2102.63    128.87 o
  14   8  16     1133.30     1005.51    132.77 o
   1   9  16      872.96      866.16     64.50 o
   2   9  16      492.68      383.17     54.64 o
   3   9  16      172.25      150.39     51.37 o
   4   9  16      199.85      189.68     52.41 o
   5   9  16      242.79      199.42     50.16 o
   6   9  16     6517.75     6675.33    162.37 o
   7   9  16       40.66       66.73     54.71 o
   8   9  16     1086.37      910.05     93.81 o
   9   9  16      405.43      280.81     76.77 o
  10   9  16     3070.87     2915.18    139.53 o
  11   9  16      109.17      127.39     99.54 o
  12   9  16     1028.50     1050.61    107.74 o
  13   9  16      136.73       85.78     81.26 o
   0  10  16     3324.85     3464.60    162.14 o
   1  10  16        5.71      -63.94     63.94 o
   2  10  16     1148.03     1175.88     89.22 o
   3  10  16     1393.50     1398.89     80.46 o
   4  10  16      642.78      698.72     73.25 o
   5  10  16     2300.10     2306.08    113.84 o
   6  10  16      174.23      104.58     67.36 o
   7  10  16     2445.98     2605.14    139.43 o
   8  10  16     1780.40     1872.60    118.54 o
   9  10  16     5068.23     5334.46    200.57 o
  10  10  16       12.25      121.59     71.90 o
  11  10  16     2578.64     2623.10    154.33 o
   1  11  16       16.31      -59.54     65.60 o
   2  11  16      212.92      154.62     90.05 o
   3  11  16     1838.57     1542.99    158.91 o
   4  11  16      145.94      137.52     59.54 o
   5  11  16      270.79      185.71     69.10 o
   6  11  16        1.52       73.55     60.52 o
   7  11  16      128.55      -79.11     80.70 o
   8  11  16      754.63      917.92    121.64 o
   9  11  16     1224.78     1093.01    148.68 o
   0  12  16     4837.44     5094.34    313.12 o
   1  12  16     1406.27     1582.55    142.64 o
   2  12  16       76.07      171.73     75.83 o
   3  12  16      357.01      252.85     77.65 o
   4  12  16     3918.15     4196.58    204.83 o
   5  12  16     1428.70     1541.66    107.04 o
   6  12  16       59.25       96.58     93.57 o
   7  12  16     1582.07     1883.84    161.79 o
   1  13  16      889.89      918.39    147.28 o
   1   1  17     8307.24     8474.07     92.80 o
   2   1  17      329.83      217.24     22.55 o
   3   1  17     9949.87     9853.62    100.82 o
   4   1  17     4389.52     4354.81     63.20 o
   5   1  17    23150.81    22894.21    199.30 o
   6   1  17     6781.51     6705.98     84.96 o
   7   1  17      248.66      231.06     28.27 o
   8   1  17    13781.03    13651.79    146.37 o
   9   1  17      266.93      329.14     36.04 o
  10   1  17     1588.45     1815.81     70.39 o
  11   1  17     5061.96     4881.48    123.80 o
  12   1  17     5462.02     5609.10    156.48 o
  13   1  17       21.60       -8.28     48.51 o
  14   1  17      706.39      804.73     69.51 o
  15   1  17     3072.20     3379.09    119.38 o
  16   1  17     1190.56     1156.35     89.28 o
  17   1  17     3883.46     4262.73    182.82 o
   0   2  17      245.80      349.48     37.57 o
   1   2  17    16603.27    16123.40    150.22 o
   2   2  17    11752.11    11600.53    117.12 o
   3   2  17       96.98      126.23     23.85 o
   4   2  17       18.19      -18.01     18.01 o
   5   2  17     8814.87     8650.49     99.23 o
   6   2  17     3414.39     3425.30     60.02 o
   7   2  17     1131.57     1256.82     42.53 o
   8   2  17      160.70      184.96     28.73 o
   9   2  17     6413.11     6458.33    102.50 o
  10   2  17      353.18      355.86     43.93 o
  11   2  17     5004.96     5032.93    116.97 o
  12   2  17        0.75       15.07     43.62 o
  13   2  17      421.24      426.02     63.00 o
  14   2  17     1983.09     2023.82    101.41 o
  15   2  17      327.48      343.01     66.49 o
  16   2  17      285.25      191.01     65.48 o
  17   2  17     1113.47     1127.95    118.14 o
   1   3  17    11006.33    10676.54    111.27 o
   2   3  17     4258.27     4396.10     68.25 o
   3   3  17    13213.11    13047.61    135.18 o
   4   3  17      391.50      342.91     30.11 o
   5   3  17    12361.39    12374.00    131.19 o
   6   3  17     2930.43     3017.90     60.76 o
   7   3  17    17375.81    17780.42    192.73 o
   8   3  17        3.15       -6.20     22.58 o
   9   3  17      699.00      912.78     52.11 o
  10   3  17     5344.80     5042.80    117.85 o
  11   3  17     1020.21     1017.63     68.37 o
  12   3  17       47.84        4.35     49.85 o
  13   3  17    22767.67    22384.33    383.78 o
  14   3  17     3063.49     3173.36    139.26 o
  15   3  17      235.57      155.10     64.40 o
  16   3  17      741.97      768.42     88.96 o
  17   3  17      911.47     1136.19    111.65 o
   0   4  17    36585.70    34395.18    422.67 o
   1   4  17    20663.63    20055.21    183.83 o
   2   4  17      196.88      247.68     27.15 o
   3   4  17     4113.52     4042.56     66.07 o
   4   4  17    13963.28    13894.83    148.61 o
   5   4  17       12.57      -12.88     25.28 o
   6   4  17      988.09      980.57     41.67 o
   7   4  17    62723.59    61811.20    583.21 o
   8   4  17     3949.56     4238.61    111.65 o
   9   4  17     1565.73     1490.20     66.64 o
  10   4  17      202.75      160.80     42.57 o
  11   4  17      260.71      240.16     50.71 o
  12   4  17     3652.63     3623.13    122.55 o
  13   4  17     4453.55     4245.98    132.23 o
  14   4  17      412.67      433.64     70.50 o
  15   4  17     3780.75     3642.19    138.26 o
  16   4  17     3916.99     3925.87    153.51 o
   1   5  17     2695.44     2682.56     56.06 o
   2   5  17     2064.19     1882.35     50.12 o
   3   5  17      720.67      795.04     37.90 o
   4   5  17      864.95      942.01     39.76 o
   5   5  17    26356.38    26160.29    269.15 o
   6   5  17     1066.94     1091.34     52.81 o
   7   5  17    16181.15    16075.39    233.58 o
   8   5  17     1187.87     1087.05     62.52 o
   9   5  17      742.17      814.15     61.90 o
  10   5  17       23.34        6.09     43.96 o
  11   5  17     8644.28     8566.47    276.37 o
  12   5  17     2040.23     2213.01     98.69 o
  13   5  17     9205.79     9336.23    215.67 o
  14   5  17      857.97      879.07     80.87 o
  15   5  17      698.36      966.65    112.02 o
  16   5  17       11.13      -58.67     94.43 o
   0   6  17     3276.45     3207.42     93.29 o
   1   6  17     7055.32     7024.16     97.79 o
   2   6  17     7211.88     7296.29     98.49 o
   3   6  17      461.39      433.82     34.18 o
   4   6  17      177.53      167.79     33.96 o
   5   6  17     4148.13     4116.17     96.80 o
   6   6  17     1890.84     1906.08     70.47 o
   7   6  17      773.55      818.57     63.10 o
   8   6  17     3213.33     3113.31    103.23 o
   9   6  17     3438.37     3533.32    113.74 o
  10   6  17      231.77      226.50     56.81 o
  11   6  17    10763.66    10428.23    287.57 o
  12   6  17      225.77       88.16     74.06 o
  13   6  17     3177.76     3333.31    148.87 o
  14   6  17     2510.37     2447.88    156.40 o
  15   6  17      303.99      222.41    101.45 o
   1   7  17     1976.77     1788.98     60.64 o
   2   7  17      709.07      684.61     42.52 o
   3   7  17      631.09      705.80     48.64 o
   4   7  17       43.31       31.85     39.12 o
   5   7  17     2567.36     2682.58     94.69 o
   6   7  17      272.96      297.48     51.45 o
   7   7  17      357.42      226.08     56.42 o
   8   7  17       94.66      146.42     57.72 o
   9   7  17      867.69      842.01     83.18 o
  10   7  17      858.54      776.99     97.04 o
  11   7  17       47.77      114.20     62.13 o
  12   7  17      145.57       96.17     63.30 o
  13   7  17     1359.81     1449.13    116.56 o
  14   7  17      899.26      838.90    102.41 o
   0   8  17      875.43      731.10     93.06 o
   1   8  17     2108.03     2200.44     81.62 o
   2   8  17     1805.85     1821.99     68.99 o
   3   8  17      122.66      186.17     48.01 o
   4   8  17      197.97      265.90     52.49 o
   5   8  17     2879.86     3094.23    102.69 o
   6   8  17      755.96      820.83     70.37 o
   7   8  17      264.73      251.38     54.72 o
   8   8  17       69.63      141.61     68.22 o
   9   8  17     4386.51     4342.95    204.42 o
  10   8  17        1.01      -22.29     64.51 o
  11   8  17     1746.62     1759.14    112.55 o
  12   8  17       48.56      110.91     70.55 o
  13   8  17       11.60       19.77     87.37 o
   1   9  17     8601.30     8072.48    180.57 o
   2   9  17        2.45       -6.17     45.90 o
   3   9  17      324.80      246.11     55.66 o
   4   9  17     4823.28     4692.14    141.89 o
   5   9  17     7500.80     7778.12    173.03 o
   6   9  17       17.23       31.00     50.60 o
   7   9  17     1147.40     1188.13     85.80 o
   8   9  17     6825.37     6813.38    205.31 o
   9   9  17     2813.74     3042.61    146.56 o
  10   9  17      277.27      215.54     74.96 o
  11   9  17     3280.51     3252.18    161.90 o
  12   9  17     4729.47     4569.28    186.99 o
   0  10  17     1866.86     2073.06    147.26 o
   1  10  17    12956.40    13021.85    311.42 o
   2  10  17      746.20      653.35     87.03 o
   3  10  17     2650.18     2586.14    105.37 o
   4  10  17     4844.30     4646.18    143.53 o
   5  10  17     1450.26     1440.32    100.06 o
   6  10  17       96.18       46.29     68.89 o
   7  10  17     6518.79     6458.18    212.55 o
   8  10  17       16.92       85.33     93.59 o
   9  10  17      389.86      355.03    112.75 o
  10  10  17      267.71      112.14     97.83 o
  11  10  17      825.14      930.54    162.48 o
   1  11  17     7116.85     6767.22    197.46 o
   2  11  17      528.27      536.55    110.27 o
   3  11  17     3249.38     3542.83    152.25 o
   4  11  17       24.90       97.39     59.63 o
   5  11  17     1541.31     1526.98    105.60 o
   6  11  17     3955.42     3834.09    168.82 o
   7  11  17     7077.23     7268.01    260.38 o
   8  11  17       14.66      -20.92    171.80 o
   9  11  17      460.89      907.81    326.31 o
   0  12  17     3023.93     3101.58    258.08 o
   1  12  17     2634.72     2821.10    177.37 o
   2  12  17       21.73      -46.35     72.15 o
   3  12  17      713.72      844.79    120.28 o
   4  12  17     1505.73     1748.32    157.70 o
   5  12  17       64.33       14.94     66.69 o
   6  12  17        4.45       50.99    121.68 o
   0   0  18    23108.84    22542.26    384.58 o
   1   0  18    14431.66    14331.40    186.19 o
   2   0  18     1171.36     1060.73     51.57 o
   3   0  18    10976.42    11153.64    167.70 o
   4   0  18    21486.07    21133.05    276.92 o
   5   0  18    46998.13    46299.39    568.55 o
   6   0  18      499.00      454.64     44.73 o
   7   0  18     4657.19     4517.83    102.57 o
   8   0  18     3032.45     3202.82    108.57 o
   9   0  18     8865.81     8811.04    203.93 o
  10   0  18      190.00      173.24     78.03 o
  11   0  18     2416.08     2456.59    133.98 o
  12   0  18     1376.76     1790.63    153.39 o
  13   0  18       27.65      -39.28     67.61 o
  14   0  18      360.65      358.04     90.03 o
  15   0  18    13666.58    12514.82    347.40 o
  16   0  18     5170.63     5267.85    215.73 o
  17   0  18      383.36      172.27    134.10 o
   1   1  18     6075.78     5900.23     81.64 o
   2   1  18      410.74      455.27     27.31 o
   3   1  18     3793.59     3623.42     60.89 o
   4   1  18      638.41      581.57     31.59 o
   5   1  18     2233.84     2404.96     50.99 o
   6   1  18     4088.64     4052.86     67.33 o
   7   1  18     1978.93     2034.00     52.60 o
   8   1  18     2793.09     2831.59     62.74 o
   9   1  18    20206.27    19788.91    267.07 o
  10   1  18     4092.24     4061.26    103.19 o
  11   1  18    10596.22    10402.47    225.72 o
  12   1  18     1054.96     1241.62     76.97 o
  13   1  18      206.96      116.86     53.50 o
  14   1  18     4288.43     4467.32    136.37 o
  15   1  18     2504.70     2696.08    120.72 o
  16   1  18      309.49      297.86     73.06 o
  17   1  18     1265.96     1152.95    121.04 o
   0   2  18       12.20       37.80     31.24 o
   1   2  18     3854.94     4024.11     65.25 o
   2   2  18    17672.75    17311.74    162.52 o
   3   2  18    15559.23    15695.61    154.17 o
   4   2  18     1233.36     1352.32     42.90 o
   5   2  18      266.28      224.85     27.27 o
   6   2  18     4421.55     4388.23     70.80 o
   7   2  18      167.19      122.36     22.43 o
   8   2  18        7.53      -22.66     22.66 o
   9   2  18     8472.77     8289.81    136.55 o
  10   2  18       56.49       43.49     41.86 o
  11   2  18     6460.08     6608.58    202.74 o
  12   2  18      572.61      458.82     60.35 o
  13   2  18     4461.25     4297.26    149.13 o
  14   2  18      419.04      328.26     65.48 o
  15   2  18      783.69      687.09     78.31 o
  16   2  18      761.86      758.33    100.33 o
  17   2  18      898.15      922.79    114.03 o
   1   3  18     3899.56     3662.11     61.52 o
   2   3  18     4537.95     4511.11     70.71 o
   3   3  18     9897.59     9789.16    115.04 o
   4   3  18     3431.75     3429.70     62.99 o
   5   3  18      661.26      688.34     35.43 o
   6   3  18      103.90       81.66     27.83 o
   7   3  18      913.22      970.98     46.42 o
   8   3  18     7975.00     7703.52    142.23 o
   9   3  18      281.69      336.06     44.49 o
  10   3  18     3972.71     3881.64    114.49 o
  11   3  18        6.67       90.32     58.11 o
  12   3  18     5107.14     5093.73    144.06 o
  13   3  18     1102.10     1295.05     95.40 o
  14   3  18      233.80      251.76     73.82 o
  15   3  18     1220.27     1297.96    101.79 o
  16   3  18      263.47      335.59     95.65 o
   0   4  18      394.66      390.66     44.47 o
   1   4  18       36.48       38.69     19.24 o
   2   4  18     4750.05     4786.27     74.04 o
   3   4  18     4514.13     4583.50     72.86 o
   4   4  18     1086.03     1148.77     42.46 o
   5   4  18      625.62      607.24     34.75 o
   6   4  18       20.06       88.60     30.41 o
   7   4  18      314.20      277.28     31.22 o
   8   4  18       18.64      -35.36     35.36 o
   9   4  18      213.91      197.23     47.03 o
  10   4  18        5.67       22.18     42.65 o
  11   4  18     1079.33      956.97     85.81 o
  12   4  18     1531.66     1562.94     97.74 o
  13   4  18      502.57      471.70     74.70 o
  14   4  18     1059.93      956.56     86.27 o
  15   4  18        9.54       30.15     77.73 o
  16   4  18        4.24      107.37     89.98 o
   1   5  18     7941.41     8071.05    105.22 o
   2   5  18     3924.73     3963.12     71.20 o
   3   5  18     9641.24     9822.86    117.55 o
   4   5  18     7641.49     7359.80    102.55 o
   5   5  18      633.14      692.71     41.82 o
   6   5  18      497.36      466.16     45.32 o
   7   5  18     7932.75     7840.26    155.47 o
   8   5  18    11877.56    11776.07    206.05 o
   9   5  18     3876.64     3768.16    113.18 o
  10   5  18     4082.94     3903.14    116.76 o
  11   5  18      180.14      204.75     62.20 o
  12   5  18    10286.79    10310.40    233.30 o
  13   5  18     4824.56     4880.17    183.59 o
  14   5  18      105.85       49.19     62.99 o
  15   5  18     1168.09     1158.55    119.65 o
   0   6  18    11509.24    11036.00    198.20 o
   1   6  18     3834.86     3773.44     72.67 o
   2   6  18     6116.06     5856.93     91.08 o
   3   6  18    18227.43    18066.49    208.05 o
   4   6  18      386.91      351.27     39.78 o
   5   6  18     2565.44     2509.55     80.82 o
   6   6  18     1091.77     1133.24     62.35 o
   7   6  18      884.55      863.98     67.72 o
   8   6  18      809.23      758.22     71.88 o
   9   6  18      704.40      844.65     74.53 o
  10   6  18      104.35      100.19     60.18 o
  11   6  18      612.61      562.87     70.12 o
  12   6  18      366.63      406.20     77.23 o
  13   6  18      739.01      664.05     93.49 o
  14   6  18       13.61       54.93     82.85 o
  15   6  18     2596.48     2812.01    144.41 o
   1   7  18    18902.56    19125.42    271.92 o
   2   7  18      351.03      400.94     42.50 o
   3   7  18       24.04       -0.40     38.24 o
   4   7  18        4.32       22.97     45.33 o
   5   7  18      988.66     1016.71     69.91 o
   6   7  18     8399.72     8054.09    179.34 o
   7   7  18      582.27      668.23     66.59 o
   8   7  18      132.59       33.64     58.58 o
   9   7  18     9683.90     9970.92    319.90 o
  10   7  18     8474.44     8477.09    245.13 o
  11   7  18     6427.92     6687.91    185.26 o
  12   7  18       92.58       93.33     65.46 o
  13   7  18      894.78      865.44    110.47 o
  14   7  18     5486.92     5881.74    266.15 o
   0   8  18    12320.63    12134.44    294.26 o
   1   8  18     4201.46     3943.42    115.84 o
   2   8  18      322.69      282.07     48.01 o
   3   8  18     6830.54     7132.94    173.31 o
   4   8  18    11223.57    11125.84    200.83 o
   5   8  18    10783.98    11089.57    209.15 o
   6   8  18      600.38      555.87     71.69 o
   7   8  18     4068.68     4148.26    131.03 o
   8   8  18     1241.81     1335.40    101.03 o
   9   8  18     2289.88     2539.37    150.61 o
  10   8  18      339.20      150.92     75.78 o
  11   8  18      502.90      461.95     83.13 o
  12   8  18     1686.75     1596.91    109.55 o
  13   8  18       75.60       70.29     92.59 o
   1   9  18      139.56       80.13     51.17 o
   2   9  18        1.04       13.12     48.96 o
   3   9  18     4773.40     4483.59    137.13 o
   4   9  18      466.82      497.47     73.50 o
   5   9  18      473.72      469.93     68.50 o
   6   9  18      227.23      154.74     61.60 o
   7   9  18      684.58      674.41     87.32 o
   8   9  18     2826.05     2741.93    140.62 o
   9   9  18     4125.56     4410.79    183.81 o
  10   9  18        5.03       -6.63     75.92 o
  11   9  18      933.38      815.09    110.68 o
  12   9  18     1471.13     1317.87    150.27 o
   0  10  18     1261.48     1011.70    112.71 o
   1  10  18       10.48      -41.67     67.44 o
   2  10  18     4126.77     4229.62    160.25 o
   3  10  18     4166.39     4112.26    151.02 o
   4  10  18     2060.68     2136.30    105.94 o
   5  10  18      669.49      814.73     92.77 o
   6  10  18     1311.27     1515.07    130.44 o
   7  10  18     1654.76     1771.35    132.97 o
   8  10  18       31.86      -40.56     90.06 o
   9  10  18     3749.64     3727.88    229.05 o
  10  10  18       32.17      191.64    114.55 o
   1  11  18        5.67      100.36     70.67 o
   2  11  18       92.60       12.42     72.29 o
   3  11  18      464.18      468.83     92.30 o
   4  11  18       40.61      -59.03     59.03 o
   5  11  18      235.87      296.69     71.60 o
   6  11  18       28.91       77.50     71.10 o
   7  11  18        2.03      -77.21     77.21 o
   8  11  18      228.76      150.70    101.88 o
   0  12  18       58.78      155.09    171.52 o
   1  12  18       83.31       27.04     96.75 o
   2  12  18     3324.47     3833.93    158.76 o
   3  12  18     2649.40     2727.95    158.24 o
   4  12  18      135.73       99.58    106.65 o
   1   1  19     5181.39     5277.12     74.76 o
   2   1  19     4198.09     4208.67     64.49 o
   3   1  19     6403.67     6177.21     83.77 o
   4   1  19     1877.60     1988.96     49.37 o
   5   1  19     3049.12     2985.78     60.91 o
   6   1  19    15764.41    15356.45    154.74 o
   7   1  19      373.54      307.79     31.86 o
   8   1  19      460.89      393.40     42.65 o
   9   1  19       36.17       35.11     43.13 o
  10   1  19    20542.14    20639.38    306.38 o
  11   1  19       72.73      179.61     50.16 o
  12   1  19     1950.70     2056.26     91.63 o
  13   1  19      832.84      820.97     76.00 o
  14   1  19     4049.97     4273.64    156.21 o
  15   1  19     1466.87     1342.32     98.03 o
  16   1  19       16.88       28.56     76.01 o
   0   2  19    18401.98    18245.17    251.60 o
   1   2  19      284.79      194.83     26.98 o
   2   2  19     4339.02     4245.51     70.47 o
   3   2  19     4007.93     4108.11     69.15 o
   4   2  19    27324.65    27029.71    243.97 o
   5   2  19      388.33      409.94     31.69 o
   6   2  19      678.49      707.19     38.38 o
   7   2  19     1522.11     1655.18     54.68 o
   8   2  19      323.39      297.92     37.04 o
   9   2  19      181.86      215.47     39.80 o
  10   2  19       58.33      -13.48     47.64 o
  11   2  19     2342.15     2313.46     99.15 o
  12   2  19      176.40       67.02     60.02 o
  13   2  19      824.54      868.70     82.05 o
  14   2  19      697.82      590.16     82.20 o
  15   2  19       16.57      -54.83     79.45 o
  16   2  19     4627.73     4745.90    171.71 o
   1   3  19     7707.48     7713.41     96.95 o
   2   3  19     6906.97     6485.22     93.38 o
   3   3  19      141.98       98.28     25.85 o
   4   3  19     5238.58     4974.76     79.33 o
   5   3  19      401.27      353.97     29.58 o
   6   3  19      420.63      338.07     37.16 o
   7   3  19      889.61      819.40     50.34 o
   8   3  19    18392.79    18160.29    241.89 o
   9   3  19     1276.57     1189.06     64.36 o
  10   3  19     7966.95     8262.60    177.82 o
  11   3  19      992.13     1099.88     84.11 o
  12   3  19     9366.98     8844.03    284.75 o
  13   3  19      287.34      446.80     74.66 o
  14   3  19       25.54       67.38     66.12 o
  15   3  19     2983.73     3278.54    146.23 o
  16   3  19    10745.09    10695.54    271.93 o
   0   4  19      874.72      723.43     50.55 o
   1   4  19     2826.69     2671.13     57.67 o
   2   4  19    41141.93    40081.52    356.81 o
   3   4  19     1745.96     1841.58     52.25 o
   4   4  19     2886.01     2949.21     63.13 o
   5   4  19     7444.68     7479.08    105.36 o
   6   4  19    12759.46    13188.13    180.92 o
   7   4  19      348.05      310.22     45.42 o
   8   4  19        2.13      -12.51     45.30 o
   9   4  19     6071.16     6118.62    143.43 o
  10   4  19      629.66      637.74     67.14 o
  11   4  19     8768.15     8310.56    219.51 o
  12   4  19      717.13      870.27     85.41 o
  13   4  19      501.85      434.10     81.74 o
  14   4  19    12686.98    12679.02    265.71 o
  15   4  19      540.03      496.44    100.48 o
   1   5  19      809.41      629.05     37.77 o
   2   5  19     3490.34     3427.54     70.37 o
   3   5  19       14.54        0.96     26.41 o
   4   5  19     1818.35     1845.38     57.83 o
   5   5  19      261.98      238.90     40.59 o
   6   5  19      125.27       72.64     49.11 o
   7   5  19      308.34      357.10     56.46 o
   8   5  19     5513.38     5316.04    172.43 o
   9   5  19     1494.22     1536.44     82.15 o
  10   5  19     9623.46     9266.52    208.26 o
  11   5  19        9.05      -56.99     56.99 o
  12   5  19     1624.80     1821.86    136.00 o
  13   5  19     1377.83     1639.53    128.47 o
  14   5  19     1505.30     1469.54    113.16 o
  15   5  19       16.05      -68.43     90.82 o
   0   6  19    15814.54    15261.64    278.61 o
   1   6  19      110.66      130.70     30.32 o
   2   6  19     1348.29     1484.47     53.73 o
   3   6  19    11436.62    11368.11    156.03 o
   4   6  19    11843.54    11611.01    177.21 o
   5   6  19      568.73      522.11     54.49 o
   6   6  19     2813.98     2877.44    101.46 o
   7   6  19     1162.86     1117.77     74.79 o
   8   6  19       39.24       24.78     50.82 o
   9   6  19     1921.34     2110.61    102.30 o
  10   6  19     1025.02     1120.40     81.79 o
  11   6  19    10596.03    10402.04    214.19 o
  12   6  19      176.54      144.12     74.44 o
  13   6  19      916.53      965.98    110.85 o
  14   6  19       21.87      -50.90     87.29 o
   1   7  19     1253.95     1147.75     61.12 o
   2   7  19     1035.04      927.17     56.44 o
   3   7  19      134.68      179.63     44.96 o
   4   7  19       34.46        0.47     44.36 o
   5   7  19     6468.98     6505.81    149.51 o
   6   7  19      344.49      302.87     69.43 o
   7   7  19       89.06       70.42     58.16 o
   8   7  19     2457.93     2505.97    121.31 o
   9   7  19      762.26      889.64     87.67 o
  10   7  19     1107.74     1331.86    138.36 o
  11   7  19       49.24      -23.37     61.10 o
  12   7  19      796.36      919.78    141.55 o
  13   7  19       48.38      -58.84     86.90 o
   0   8  19     7163.67     7100.18    214.78 o
   1   8  19       49.85       26.43     47.61 o
   2   8  19      555.10      404.12     54.22 o
   3   8  19      647.52      593.12     69.88 o
   4   8  19     5846.37     6008.48    152.34 o
   5   8  19        8.96      -21.98     53.03 o
   6   8  19        0.26      -11.21     62.98 o
   7   8  19     1012.32      981.52     92.29 o
   8   8  19      214.42      242.05     73.91 o
   9   8  19      697.12      663.63     94.57 o
  10   8  19       12.82      -17.43     89.96 o
  11   8  19      782.57      883.79     99.94 o
  12   8  19      798.57      679.06     90.58 o
   1   9  19     3566.20     3461.25    121.08 o
   2   9  19     3956.12     4151.41    146.90 o
   3   9  19     2734.12     2809.21    112.32 o
   4   9  19        3.00       24.89     58.99 o
   5   9  19      921.16      946.48     91.06 o
   6   9  19     7987.15     7964.53    224.77 o
   7   9  19     1048.26      989.89    109.54 o
   8   9  19       28.47      -76.84     76.84 o
   9   9  19     1030.65     1114.50    129.38 o
  10   9  19     8711.70     8593.11    332.87 o
  11   9  19       13.33       25.94    102.79 o
   0  10  19     1388.00     1620.61    139.94 o
   1  10  19        6.95       73.71     70.75 o
   2  10  19    10448.90    10601.12    256.21 o
   3  10  19      214.28      242.20     66.70 o
   4  10  19     5653.93     5876.38    166.27 o
   5  10  19      457.13      451.36     79.75 o
   6  10  19      797.34      907.47    121.22 o
   7  10  19       83.43      149.96     77.56 o
   8  10  19       33.46      112.53    171.83 o
   9  10  19       42.54      345.21    119.19 o
   1  11  19     1049.71     1296.91    104.76 o
   2  11  19      664.33      589.18    102.50 o
   3  11  19      322.59      496.38    101.00 o
   4  11  19     3652.33     3972.45    161.98 o
   5  11  19     1907.78     2018.75    125.78 o
   6  11  19      699.84      746.61     95.40 o
   7  11  19      103.12       82.19    106.38 o
   0  12  19      160.70       96.72    145.65 o
   1  12  19      289.84      243.88    111.52 o
   2  12  19     6561.12     6946.49    247.66 o
   0   0  20    33250.75    31984.96    552.56 o
   1   0  20     5819.18     5991.33    112.89 o
   2   0  20    18960.55    19071.69    242.75 o
   3   0  20    30875.17    30238.60    394.94 o
   4   0  20     1094.16     1167.43     65.75 o
   5   0  20     1909.56     1894.34     90.11 o
   6   0  20       38.74       35.64     37.31 o
   7   0  20    16781.29    16228.71    282.91 o
   8   0  20    10145.83     9681.26    240.54 o
   9   0  20     3450.91     3681.10    209.65 o
  10   0  20      324.96      417.14     83.39 o
  11   0  20     4312.15     5089.78    192.21 o
  12   0  20     3715.50     4007.84    194.32 o
  13   0  20     2796.81     2621.42    187.28 o
  14   0  20     6151.33     6067.14    265.08 o
  15   0  20     1909.28     2307.10    187.70 o
  16   0  20     2915.78     3072.93    247.64 o
   1   1  20       10.20       11.04     23.13 o
   2   1  20      294.43      280.62     28.88 o
   3   1  20     3861.57     3836.51     67.89 o
   4   1  20       39.04       40.34     21.42 o
   5   1  20     1404.87     1408.40     48.54 o
   6   1  20     5277.38     5171.57     83.44 o
   7   1  20     4822.20     4708.00     89.10 o
   8   1  20      767.61      732.43     52.18 o
   9   1  20    10549.03    11048.51    197.28 o
  10   1  20      201.62      250.25     53.66 o
  11   1  20     5033.70     5424.07    163.32 o
  12   1  20        9.69       96.97     55.01 o
  13   1  20     4306.92     4449.26    176.17 o
  14   1  20     1333.65     1308.79    116.13 o
  15   1  20     1176.46     1227.01    120.98 o
  16   1  20      237.16      188.41    100.43 o
   0   2  20     4875.85     4907.37    112.13 o
   1   2  20     4672.74     4347.72     71.60 o
   2   2  20     6990.00     6971.71     95.30 o
   3   2  20     6405.95     6367.89    108.39 o
   4   2  20     7244.64     7391.15     97.98 o
   5   2  20    15059.32    15022.64    162.21 o
   6   2  20     4213.93     4276.14     80.29 o
   7   2  20      683.99      698.12     49.66 o
   8   2  20      178.09      144.00     42.25 o
   9   2  20     4703.27     4599.81    120.78 o
  10   2  20     1066.83     1107.74     79.28 o
  11   2  20       38.50        9.27     56.34 o
  12   2  20      139.03      182.13     72.30 o
  13   2  20      269.89      406.33     76.38 o
  14   2  20      502.69      504.08     83.38 o
  15   2  20     2291.44     2694.90    153.92 o
  16   2  20     3149.69     3441.74    172.15 o
   1   3  20     7611.98     7408.59     99.93 o
   2   3  20     1483.16     1487.53     49.10 o
   3   3  20     1210.36     1355.72     46.52 o
   4   3  20     6044.76     5772.99     88.01 o
   5   3  20      455.46      422.53     36.36 o
   6   3  20     2144.98     2083.45     74.77 o
   7   3  20       77.40       94.69     43.27 o
   8   3  20     7558.65     7480.43    159.12 o
   9   3  20      258.22      206.42     51.93 o
  10   3  20     4875.13     4867.06    135.90 o
  11   3  20     1279.58     1303.53     95.75 o
  12   3  20     2312.48     2234.69    114.03 o
  13   3  20     1761.76     1858.50    114.24 o
  14   3  20     1083.26     1213.02    101.71 o
  15   3  20     1652.07     1749.35    123.24 o
   0   4  20       38.71       52.55     40.64 o
   1   4  20      600.96      614.62     36.57 o
   2   4  20     1894.99     1936.91     55.11 o
   3   4  20      753.60      705.29     40.32 o
   4   4  20     7395.58     7394.92    114.52 o
   5   4  20     2024.13     2063.25     61.33 o
   6   4  20       12.05       22.25     41.82 o
   7   4  20      219.47      189.65     50.71 o
   8   4  20      477.47      450.54     58.50 o
   9   4  20      702.48      735.21     67.63 o
  10   4  20      492.31      545.50     67.94 o
  11   4  20       42.46       50.80     62.92 o
  12   4  20      111.21       89.03     69.04 o
  13   4  20       29.06       -0.47     64.38 o
  14   4  20       61.99      -72.39     72.39 o
  15   4  20      165.10      -43.67     95.94 o
   1   5  20     4477.00     4383.52     85.77 o
   2   5  20     2428.84     2446.99     63.69 o
   3   5  20       48.91       73.18     32.44 o
   4   5  20     7167.10     7186.13    115.24 o
   5   5  20     7466.93     7286.15    130.94 o
   6   5  20     8422.88     8386.82    167.45 o
   7   5  20      864.02      882.55     73.72 o
   8   5  20     7701.36     7663.36    167.72 o
   9   5  20     4946.87     4886.50    133.09 o
  10   5  20     5015.42     4898.92    143.68 o
  11   5  20     4520.90     4441.95    143.11 o
  12   5  20     3318.41     3413.81    142.30 o
  13   5  20       64.42       74.63     73.60 o
  14   5  20     1990.31     2089.66    132.33 o
   0   6  20      217.27       92.19     62.04 o
   1   6  20     7371.23     7427.03    131.48 o
   2   6  20      566.51      547.88     45.52 o
   3   6  20     8287.02     8017.59    135.33 o
   4   6  20        0.95       -0.41     42.74 o
   5   6  20     3097.60     3245.50    102.50 o
   6   6  20     1146.26     1193.01     74.17 o
   7   6  20     1256.29     1212.19     81.47 o
   8   6  20      260.63      271.80     61.21 o
   9   6  20       20.00      -57.08     63.46 o
  10   6  20       21.97      170.68     60.85 o
  11   6  20       53.25       75.76     55.42 o
  12   6  20      536.18      780.40     89.62 o
  13   6  20       29.91      -87.16     87.16 o
  14   6  20      283.30      351.37    104.65 o
   1   7  20      264.43      129.32     46.04 o
   2   7  20      638.09      590.17     57.91 o
   3   7  20     5325.43     5270.00    130.20 o
   4   7  20      174.20      171.01     52.85 o
   5   7  20      662.08      673.97     71.13 o
   6   7  20    15692.65    15181.06    252.78 o
   7   7  20     6015.73     6108.39    177.20 o
   8   7  20     2367.93     2447.62    120.17 o
   9   7  20     6392.16     7062.78    198.43 o
  10   7  20     1474.01     1583.80     96.45 o
  11   7  20     6782.04     6698.70    196.55 o
  12   7  20       65.17      245.40     83.20 o
  13   7  20     2604.77     2578.04    155.56 o
   0   8  20     7835.46     8501.41    241.79 o
   1   8  20     3079.82     3180.60    111.63 o
   2   8  20     2204.34     2243.17     91.12 o
   3   8  20     7295.40     7426.77    190.19 o
   4   8  20     1748.07     1780.13    104.92 o
   5   8  20     1128.22     1319.45     91.78 o
   6   8  20      406.87      310.60     73.50 o
   7   8  20     4841.69     4939.91    197.83 o
   8   8  20     1527.19     1526.64    127.88 o
   9   8  20      166.50       30.17    117.65 o
  10   8  20       77.51      333.46    104.13 o
  11   8  20     1676.82     1717.22    133.82 o
  12   8  20      732.56      659.48    108.81 o
   1   9  20     1043.42     1164.35     84.37 o
   2   9  20     3541.10     3687.66    150.37 o
   3   9  20       85.88       78.90     56.82 o
   4   9  20      453.21      398.66     72.01 o
   5   9  20     1197.08     1174.90     98.99 o
   6   9  20      775.69      759.58     97.01 o
   7   9  20      557.45      705.71    110.43 o
   8   9  20      784.60      920.56    119.45 o
   9   9  20     1531.12     1724.36    150.28 o
  10   9  20     1262.86     1483.94    149.03 o
   0  10  20     4712.55     4657.46    198.18 o
   1  10  20      753.91      992.54     99.56 o
   2  10  20     2286.00     2374.52    131.96 o
   3  10  20        7.79      -67.36     67.36 o
   4  10  20     5765.29     5732.00    183.79 o
   5  10  20     3179.27     3044.01    148.54 o
   6  10  20     1584.78     1621.66    230.29 o
   7  10  20      743.21      724.55    117.09 o
   8  10  20       11.78      -95.62     95.62 o
   1  11  20       33.22       66.73     73.48 o
   2  11  20       55.19       19.62     70.12 o
   3  11  20       74.15       -1.29     87.32 o
   4  11  20        0.52      -65.06     77.28 o
   5  11  20      281.85      465.34     90.90 o
   6  11  20      136.44      125.13    225.57 o
   1   1  21     3671.35     3526.47     63.71 o
   2   1  21        8.51       23.69     24.85 o
   3   1  21     1933.97     1944.36     53.06 o
   4   1  21     8092.99     8083.92    109.19 o
   5   1  21      263.62      261.36     29.50 o
   6   1  21     3376.51     3522.64     82.44 o
   7   1  21     1182.87     1198.11     54.89 o
   8   1  21    16909.87    16370.76    230.33 o
   9   1  21      326.00      420.52     58.60 o
  10   1  21     3561.71     3707.49    126.40 o
  11   1  21      157.51      205.95     58.92 o
  12   1  21     7535.22     7650.03    221.35 o
  13   1  21     3451.37     3353.16    160.30 o
  14   1  21      667.04      711.71    103.13 o
  15   1  21      491.21      595.25    120.44 o
   0   2  21      768.61      755.66     53.86 o
   1   2  21     8325.92     8251.53    106.25 o
   2   2  21    16011.97    15856.42    170.41 o
   3   2  21       47.71       36.60     21.63 o
   4   2  21      217.91      188.77     25.86 o
   5   2  21        1.40       35.91     26.41 o
   6   2  21     6295.74     6116.20    107.01 o
   7   2  21     2125.84     2102.64     76.04 o
   8   2  21      927.00      899.35     62.78 o
   9   2  21       44.99       40.27     48.01 o
  10   2  21       24.64      -52.21     52.21 o
  11   2  21      239.77      254.75     61.71 o
  12   2  21       99.11      164.34     75.62 o
  13   2  21      509.67      469.38     82.42 o
  14   2  21      790.69      806.36    102.48 o
  15   2  21      739.03      718.03    113.33 o
   1   3  21     3210.55     3227.89     67.63 o
   2   3  21     4396.03     4212.83     76.48 o
   3   3  21     2585.77     2579.82     63.48 o
   4   3  21       53.36       89.37     32.45 o
   5   3  21    12197.07    11780.51    157.88 o
   6   3  21    20897.82    20306.03    277.57 o
   7   3  21     2830.53     2783.32     95.92 o
   8   3  21     1073.22     1029.42     70.88 o
   9   3  21      504.39      488.46     61.03 o
  10   3  21    23911.83    23700.15    374.13 o
  11   3  21     1850.10     1876.89    109.91 o
  12   3  21      148.10      101.58     66.67 o
  13   3  21     7675.14     7701.51    298.35 o
  14   3  21     4963.78     5237.63    216.12 o
  15   3  21      185.24      321.65    100.88 o
   0   4  21    19881.06    19654.33    292.09 o
   1   4  21     8779.21     8782.49    115.82 o
   2   4  21       84.48       27.95     24.35 o
   3   4  21       79.20        2.62     26.02 o
   4   4  21    29580.46    29119.21    312.53 o
   5   4  21     3511.38     3649.80     86.28 o
   6   4  21      638.38      651.07     60.86 o
   7   4  21        9.96       33.84     49.78 o
   8   4  21      194.31      195.76     52.25 o
   9   4  21     4857.11     5099.00    141.54 o
  10   4  21      663.87      750.83     73.84 o
  11   4  21     2787.92     2833.95    133.17 o
  12   4  21      447.20      447.09     93.92 o
  13   4  21      108.17       86.96     66.84 o
  14   4  21      186.58      241.44     87.77 o
   1   5  21      125.37       58.23     34.97 o
   2   5  21     1190.90     1147.36     55.67 o
   3   5  21      209.66      147.19     41.11 o
   4   5  21     4870.73     4788.54    103.02 o
   5   5  21      570.12      576.49     56.33 o
   6   5  21     3864.82     3933.36    119.09 o
   7   5  21     2290.84     2309.36    103.37 o
   8   5  21    10057.99     9826.40    198.18 o
   9   5  21     1040.07      914.98     78.14 o
  10   5  21     1982.61     2001.94    101.97 o
  11   5  21     1321.15     1256.59     81.06 o
  12   5  21     1169.44     1406.13    106.44 o
  13   5  21     1176.72     1287.22    137.77 o
  14   5  21     1767.29     1797.50    131.67 o
   0   6  21     5725.39     5845.74    189.97 o
   1   6  21     4164.19     4123.19    103.33 o
   2   6  21    15693.93    15360.88    222.85 o
   3   6  21       61.89      106.13     44.05 o
   4   6  21      375.50      461.56     58.43 o
   5   6  21     1070.95     1161.70     79.07 o
   6   6  21     6381.11     6253.13    173.02 o
   7   6  21    19365.66    18231.20    314.20 o
   8   6  21        1.47      -51.99     51.99 o
   9   6  21      624.51      532.99     73.63 o
  10   6  21        4.68       19.93     57.74 o
  11   6  21     1160.58     1035.83     83.90 o
  12   6  21      793.90      786.60     95.32 o
  13   6  21      319.48      397.23    119.49 o
   1   7  21     1597.65     1556.89     84.78 o
   2   7  21     1729.63     1766.14     85.88 o
   3   7  21      672.80      608.77     59.28 o
   4   7  21      794.17      792.55     72.85 o
   5   7  21       75.99      148.92     60.70 o
   6   7  21       92.08       33.67     74.01 o
   7   7  21       25.66       12.82     62.43 o
   8   7  21     3869.05     3945.81    159.68 o
   9   7  21      999.35     1017.22    112.33 o
  10   7  21     1055.81     1242.66    107.20 o
  11   7  21      886.78      809.18     93.38 o
  12   7  21     1529.84     1490.03    108.19 o
   0   8  21      247.97      213.54     83.42 o
   1   8  21     1248.57     1190.04     87.99 o
   2   8  21     8314.37     8036.74    184.44 o
   3   8  21      713.90      806.88     86.35 o
   4   8  21      186.92      280.84     72.79 o
   5   8  21       63.01      -50.15     54.09 o
   6   8  21     3255.24     3539.28    147.44 o
   7   8  21      787.94      797.62    104.39 o
   8   8  21       65.26      110.44     83.47 o
   9   8  21      109.96       18.90     91.52 o
  10   8  21      160.42      171.59    101.79 o
  11   8  21       31.68       19.82     91.75 o
   1   9  21     1890.86     2108.54    102.53 o
   2   9  21     1112.44     1152.51    105.31 o
   3   9  21     2384.90     2282.92    106.83 o
   4   9  21     4099.94     4254.83    164.61 o
   5   9  21     1360.34     1336.61    112.94 o
   6   9  21      131.46        3.61     76.75 o
   7   9  21     3498.39     4090.97    225.70 o
   8   9  21     8081.21     8362.37    334.22 o
   9   9  21      536.01      721.65    137.86 o
   0  10  21     3286.29     3427.77    175.63 o
   1  10  21     4772.08     5175.16    181.17 o
   2  10  21     3315.82     3485.26    170.71 o
   3  10  21       25.58       66.76     78.77 o
   4  10  21     2840.11     2960.16    125.86 o
   5  10  21       39.16        7.40     79.52 o
   6  10  21      894.21     1050.67    135.86 o
   7  10  21     2337.78     2578.48    221.76 o
   1  11  21       30.31       97.68     72.75 o
   2  11  21     1250.94     1339.11    116.39 o
   3  11  21      520.25      442.59    119.26 o
   4  11  21      110.56      187.46     95.90 o
   0   0  22       27.90      271.40     75.06 o
   1   0  22    13516.48    12819.52    193.80 o
   2   0  22    40808.48    40224.87    495.69 o
   3   0  22      639.75      710.42     58.39 o
   4   0  22     2866.63     2912.72    104.47 o
   5   0  22      589.17      461.96     74.25 o
   6   0  22     6972.04     6688.38    165.41 o
   7   0  22      988.80      899.53     76.85 o
   8   0  22      166.04      233.86     56.55 o
   9   0  22     2321.42     2339.26    162.56 o
  10   0  22     1034.45      979.10    147.45 o
  11   0  22     4504.44     4552.55    238.32 o
  12   0  22      104.43       84.89    106.44 o
  13   0  22     1036.64      939.13    174.58 o
  14   0  22     7662.96     7684.22    379.77 o
  15   0  22      813.45      567.81    285.83 o
   1   1  22      464.55      488.15     33.06 o
   2   1  22      458.02      464.51     33.76 o
   3   1  22       13.09       14.62     23.61 o
   4   1  22     7351.80     7344.34    118.61 o
   5   1  22    12680.90    12088.48    169.03 o
   6   1  22     1391.12     1322.60     62.59 o
   7   1  22     5354.94     5270.59    110.56 o
   8   1  22    10788.15    10455.03    216.92 o
   9   1  22      373.31      493.99     71.52 o
  10   1  22      626.50      615.96     86.11 o
  11   1  22     1020.18     1129.05     95.96 o
  12   1  22     7974.33     8239.55    236.40 o
  13   1  22     6386.93     6504.60    228.98 o
  14   1  22     1509.88     1411.07    139.96 o
  15   1  22      417.03      388.73    117.16 o
   0   2  22    26135.74    25545.07    360.02 o
   1   2  22      877.84      903.36     41.74 o
   2   2  22      494.31      624.99     36.45 o
   3   2  22      434.16      338.43     41.98 o
   4   2  22    13115.43    12900.46    161.61 o
   5   2  22       68.82       75.99     39.01 o
   6   2  22       45.75      -37.63     37.63 o
   7   2  22     5086.11     4928.28    122.91 o
   8   2  22     3516.03     3423.03    114.43 o
   9   2  22      178.78      218.11     55.06 o
  10   2  22       39.52      139.43     60.13 o
  11   2  22      245.71      105.48     64.60 o
  12   2  22     3896.11     3549.19    165.00 o
  13   2  22      824.40      610.92    113.98 o
  14   2  22      169.10      109.07    106.21 o
  15   2  22      233.05       87.23    114.72 o
   1   3  22      454.21      496.57     36.00 o
   2   3  22     3839.73     3850.74     82.83 o
   3   3  22      783.93      744.80     43.77 o
   4   3  22      720.26      611.44     47.75 o
   5   3  22      107.98       57.78     38.61 o
   6   3  22     6223.71     6049.79    126.01 o
   7   3  22     1346.20     1396.90     79.50 o
   8   3  22     3437.73     3533.17    111.82 o
   9   3  22     1953.58     1761.49     93.70 o
  10   3  22     7019.83     6846.82    166.30 o
  11   3  22      107.34      172.41     70.57 o
  12   3  22     1782.24     1930.01    119.42 o
  13   3  22      740.50      797.67    104.79 o
  14   3  22     3397.49     3228.20    192.11 o
   0   4  22     1947.21     1905.97     87.75 o
   1   4  22       15.98       47.50     34.67 o
   2   4  22        7.22       32.53     35.24 o
   3   4  22       78.38       -3.20     35.07 o
   4   4  22     1161.14     1071.45     55.20 o
   5   4  22       14.28       75.12     38.88 o
   6   4  22      559.56      541.43     63.01 o
   7   4  22        3.69        2.35     62.30 o
   8   4  22     2726.31     2541.87    102.81 o
   9   4  22      139.91      162.00     60.03 o
  10   4  22      807.98      533.13     71.99 o
  11   4  22      190.43      224.50     77.02 o
  12   4  22       34.14       -3.56     73.76 o
  13   4  22      514.86      317.49     96.60 o
  14   4  22       71.57       39.93    106.53 o
   1   5  22     1244.97     1251.62     65.55 o
   2   5  22     3727.60     3737.89     98.46 o
   3   5  22     2041.41     2036.45     80.48 o
   4   5  22      426.51      449.35     49.14 o
   5   5  22       41.51       32.83     50.89 o
   6   5  22    10275.64     9974.00    207.67 o
   7   5  22      156.39       79.91     64.62 o
   8   5  22     1990.85     2184.09    101.64 o
   9   5  22      230.63      153.40     70.75 o
  10   5  22    10666.10    10390.72    222.94 o
  11   5  22      343.65      337.19     70.94 o
  12   5  22     2364.96     2422.15    152.89 o
  13   5  22     2532.74     2566.29    159.91 o
   0   6  22    13554.46    13141.65    344.76 o
   1   6  22     4963.19     4901.76    126.91 o
   2   6  22     1183.09     1442.50     77.18 o
   3   6  22      115.26       78.42     48.17 o
   4   6  22     8151.04     7883.20    181.50 o
   5   6  22      802.25      691.54     79.20 o
   6   6  22     1303.22     1314.91     97.72 o
   7   6  22     4838.33     4897.67    168.33 o
   8   6  22      485.93      527.93     74.73 o
   9   6  22      259.86      157.29     72.27 o
  10   6  22        2.91      121.75     68.12 o
  11   6  22      210.51      107.54     77.62 o
  12   6  22     2193.22     2421.05    171.27 o
   1   7  22       75.90      -31.08     56.80 o
   2   7  22     1016.52      941.74     75.86 o
   3   7  22       35.64       23.72     50.21 o
   4   7  22    10836.00    10838.90    220.16 o
   5   7  22     7122.39     7387.72    255.77 o
   6   7  22        0.39       22.22     73.16 o
   7   7  22     3815.84     3909.39    161.74 o
   8   7  22    17313.01    16784.24    383.22 o
   9   7  22      591.33      719.34    111.31 o
  10   7  22      747.23      479.62    117.18 o
  11   7  22     1514.28     1424.02    128.45 o
   0   8  22     1346.15     1302.49    128.51 o
   1   8  22     6942.26     7025.81    167.87 o
   2   8  22    12290.92    12285.84    249.60 o
   3   8  22      134.49      173.73     71.78 o
   4   8  22        8.74      -61.08     61.08 o
   5   8  22     1888.17     2128.18    142.53 o
   6   8  22     3870.60     3976.26    181.17 o
   7   8  22     2147.19     2267.43    153.65 o
   8   8  22       28.15      -55.52     85.14 o
   9   8  22     1356.79     1592.81    150.97 o
  10   8  22        5.11      -92.28     92.28 o
   1   9  22     1655.35     1966.08    100.44 o
   2   9  22       35.26      -74.12     74.12 o
   3   9  22       10.41       94.89     63.16 o
   4   9  22        0.99       -5.92     68.94 o
   5   9  22     4070.72     4098.19    183.30 o
   6   9  22     5910.18     6416.85    275.29 o
   7   9  22     1963.62     2125.19    169.40 o
   8   9  22       66.23       98.73    132.74 o
   9   9  22       11.80       13.68    234.09 o
   0  10  22    11117.16    11489.90    336.90 o
   1  10  22      255.64      376.21     82.72 o
   2  10  22     1702.77     2003.73    146.71 o
   3  10  22       29.29      114.35     78.64 o
   4  10  22     3535.37     3399.52    157.44 o
   5  10  22      727.34      934.28    119.47 o
   6  10  22      885.81      883.57    148.42 o
   1  11  22       45.61      -57.71     76.42 o
   1   1  23     1178.55     1250.51     46.84 o
   2   1  23      115.83      114.41     34.14 o
   3   1  23       45.15       54.78     29.03 o
   4   1  23     3734.18     3776.05     96.45 o
   5   1  23     1674.77     1600.99     73.27 o
   6   1  23     5945.72     5685.21    135.90 o
   7   1  23      911.66      861.94     65.26 o
   8   1  23     7149.18     7036.74    187.05 o
   9   1  23      579.33      542.43     89.57 o
  10   1  23     5042.57     5126.00    179.24 o
  11   1  23     2093.26     2013.84    124.90 o
  12   1  23     2506.83     2203.56    147.91 o
  13   1  23      195.94      120.49    101.36 o
  14   1  23     6093.97     6509.93    292.20 o
   0   2  23    15387.67    14960.42    234.74 o
   1   2  23     9325.51     9541.14    123.93 o
   2   2  23     3844.66     3799.96     79.19 o
   3   2  23     4619.51     4627.17     93.69 o
   4   2  23      417.51      427.52     47.84 o
   5   2  23     8765.05     8281.69    146.48 o
   6   2  23      412.11      422.83     52.71 o
   7   2  23     1315.05     1511.17     85.34 o
   8   2  23     2695.25     2835.02    120.37 o
   9   2  23      678.31      720.64     77.09 o
  10   2  23       20.67      -70.04     70.04 o
  11   2  23      820.59      624.79    100.44 o
  12   2  23     1583.72     1662.86    141.60 o
  13   2  23      761.79      847.64    124.75 o
  14   2  23     2103.03     2080.20    170.77 o
   1   3  23      470.94      391.98     41.58 o
   2   3  23     6265.83     6122.43    116.90 o
   3   3  23      754.56      806.79     53.07 o
   4   3  23     3399.58     3380.40    106.70 o
   5   3  23     3279.74     3215.87    101.16 o
   6   3  23     1827.34     1989.63     78.42 o
   7   3  23     6454.37     6310.47    154.64 o
   8   3  23     3495.51     3300.09    122.14 o
   9   3  23     8405.19     7947.01    222.83 o
  10   3  23     6417.26     6121.12    156.45 o
  11   3  23     5987.70     5986.46    241.81 o
  12   3  23     5842.65     6394.39    233.83 o
  13   3  23     5243.70     5059.95    322.00 o
  14   3  23       23.92     -109.11    109.11 o
   0   4  23     1483.24     1537.19    128.01 o
   1   4  23    15077.93    14849.14    210.41 o
   2   4  23    17007.81    16640.55    228.01 o
   3   4  23    10600.81    10694.18    176.99 o
   4   4  23     3058.36     3279.58     99.61 o
   5   4  23     1242.18     1221.88     71.68 o
   6   4  23     3200.17     3267.79    129.96 o
   7   4  23     1242.78     1327.05     93.33 o
   8   4  23       36.75       17.22     60.86 o
   9   4  23       76.14       62.79     65.31 o
  10   4  23      197.39      139.62     75.71 o
  11   4  23        0.67      -62.83     90.21 o
  12   4  23     1142.03     1056.84    125.07 o
  13   4  23      841.33      893.19    130.71 o
   1   5  23     1259.64     1277.23     71.20 o
   2   5  23      123.10      260.45     49.41 o
   3   5  23     1542.40     1549.82     74.55 o
   4   5  23      117.48       72.54     47.16 o
   5   5  23     1749.36     1715.37     98.35 o
   6   5  23      299.90      333.57     71.53 o
   7   5  23     1736.84     1863.25    116.23 o
   8   5  23       45.75      167.38     74.98 o
   9   5  23     1151.68     1273.26    107.28 o
  10   5  23        8.03       77.86     76.07 o
  11   5  23     2582.12     2298.51    137.91 o
  12   5  23      495.56      546.66    123.10 o
  13   5  23      920.72      870.08    132.70 o
   0   6  23    20691.24    20288.43    441.22 o
   1   6  23     2147.54     2121.51     89.97 o
   2   6  23     8216.22     8301.02    168.45 o
   3   6  23     1340.47     1562.01     78.48 o
   4   6  23     1772.48     1787.37     84.54 o
   5   6  23      415.62      415.69     70.15 o
   6   6  23      310.93      301.52     79.45 o
   7   6  23      546.13      596.90     88.20 o
   8   6  23     4603.29     4555.26    192.24 o
   9   6  23      167.70      113.99     89.09 o
  10   6  23        6.73       88.32     78.60 o
  11   6  23      243.06       74.41     80.53 o
  12   6  23     4174.44     4390.32    216.58 o
   1   7  23        6.83      -32.69     59.01 o
   2   7  23        7.35       50.05     55.56 o
   3   7  23        2.06      -52.96     54.08 o
   4   7  23     1550.38     1504.83    100.86 o
   5   7  23       16.01      -60.51     60.51 o
   6   7  23     2280.23     2356.77    131.75 o
   7   7  23      335.24      367.28     86.21 o
   8   7  23     5618.08     5001.57    214.28 o
   9   7  23       56.66       78.67     90.78 o
  10   7  23      577.34      496.27    117.00 o
  11   7  23       43.34       88.40     85.61 o
   0   8  23     2454.21     2352.92    161.25 o
   1   8  23      768.31      931.43     88.05 o
   2   8  23     2706.99     2746.27    105.19 o
   3   8  23     1113.95     1241.83    102.80 o
   4   8  23     2026.33     2314.71    128.45 o
   5   8  23      802.25      784.12    116.92 o
   6   8  23     1270.22     1185.42    131.74 o
   7   8  23      121.67      136.47     93.24 o
   8   8  23       14.23      -94.72     94.72 o
   9   8  23        4.20      146.70    111.69 o
   1   9  23       32.28      150.73     69.02 o
   2   9  23       13.80       30.82     86.20 o
   3   9  23       12.05        6.03     63.09 o
   4   9  23     1103.69     1302.34    115.51 o
   5   9  23     1941.03     2205.58    190.13 o
   6   9  23     7048.44     7283.91    342.77 o
   7   9  23     1090.90     1190.89    207.46 o
   0  10  23      937.84      993.24    120.21 o
   1  10  23     4119.81     4597.62    184.75 o
   2  10  23       78.43      190.30     93.29 o
   3  10  23     2526.58     2764.23    176.75 o
   4  10  23        3.39      -17.26     71.88 o
   5  10  23     1833.58     1846.28    408.38 o
   0   0  24    39182.16    37786.18    971.39 o
   1   0  24     1121.39     1010.37     68.88 o
   2   0  24      888.82     1111.75     77.44 o
   3   0  24     5815.02     5745.84    192.15 o
   4   0  24    49688.19    49005.32    892.86 o
   5   0  24      632.86      551.86     88.16 o
   6   0  24        3.37      -54.73     69.48 o
   7   0  24     6073.93     5274.15    193.84 o
   8   0  24      651.05      846.53    102.99 o
   9   0  24      539.91      543.18    131.44 o
  10   0  24     1593.96     1934.75    175.68 o
  11   0  24     3510.52     3344.75    219.75 o
  12   0  24      301.97      210.83    150.79 o
  13   0  24       17.80      -15.84    151.15 o
  14   0  24      280.82      471.33    278.59 o
   1   1  24      299.59      245.55     39.85 o
   2   1  24     4407.35     4405.50     95.26 o
   3   1  24      899.63      997.29     64.16 o
   4   1  24      119.44       53.06     46.21 o
   5   1  24       47.98       87.53     50.13 o
   6   1  24     4192.20     4112.21    124.03 o
   7   1  24      306.83      268.75     57.53 o
   8   1  24     2375.78     2388.25    111.71 o
   9   1  24     2925.60     3062.95    196.36 o
  10   1  24    13470.90    12821.47    292.07 o
  11   1  24       34.48      -76.16     76.16 o
  12   1  24       65.12        9.11    100.70 o
  13   1  24      118.40      -42.28    111.36 o
  14   1  24     2085.32     2744.54    258.12 o
   0   2  24     8323.59     8476.17    206.83 o
   1   2  24        4.49       70.99     37.40 o
   2   2  24    21125.90    21235.98    258.40 o
   3   2  24      671.08      747.87     55.43 o
   4   2  24       66.61       71.24     48.97 o
   5   2  24      540.51      620.37     62.04 o
   6   2  24     8525.97     8277.30    198.51 o
   7   2  24       30.63       73.25     62.45 o
   8   2  24        2.47        8.17     63.94 o
   9   2  24       33.46       70.70     62.21 o
  10   2  24       29.02       79.06     75.39 o
  11   2  24      164.45      175.57     93.63 o
  12   2  24      738.42      676.40    123.90 o
  13   2  24      165.89      110.83    118.88 o
   1   3  24      199.47      182.62     40.00 o
   2   3  24      457.77      428.90     54.38 o
   3   3  24       80.97       74.56     45.84 o
   4   3  24     1742.03     1657.60     82.86 o
   5   3  24       12.37       64.55     53.14 o
   6   3  24     5683.25     5452.96    137.61 o
   7   3  24      312.85      223.96     61.03 o
   8   3  24     5141.44     5099.38    153.90 o
   9   3  24      254.34      284.32     68.68 o
  10   3  24     3943.27     3988.14    146.10 o
  11   3  24        2.04       90.70     96.95 o
  12   3  24     4054.13     4179.76    210.09 o
  13   3  24      232.94      205.19    117.98 o
   0   4  24      439.87      481.99     75.76 o
   1   4  24      131.47      161.76     46.32 o
   2   4  24     3292.57     3337.61    100.32 o
   3   4  24        2.61      -44.05     44.05 o
   4   4  24      269.78      174.94     50.68 o
   5   4  24        9.54      -49.31     49.31 o
   6   4  24     1864.90     1774.74    110.83 o
   7   4  24       12.44       -5.82     65.57 o
   8   4  24        6.83       22.38     66.22 o
   9   4  24        4.85      -50.32     70.89 o
  10   4  24      345.45      366.36     81.84 o
  11   4  24      245.73      328.56    106.22 o
  12   4  24       26.90      -51.55    101.49 o
  13   4  24       27.72      152.54    203.90 o
   1   5  24      241.07      222.90     56.02 o
   2   5  24      106.59       91.27     49.88 o
   3   5  24       23.40      -11.59     47.87 o
   4   5  24     5948.45     6046.56    146.89 o
   5   5  24      130.80       31.89     64.54 o
   6   5  24     1422.86     1467.97    104.00 o
   7   5  24        6.10       51.95     67.58 o
   8   5  24    15049.08    14874.68    319.43 o
   9   5  24      657.27      604.78     92.06 o
  10   5  24      124.72      153.44     88.13 o
  11   5  24       25.14       37.10     74.38 o
  12   5  24     9026.82     8865.00    399.81 o
   0   6  24      318.34      216.02     94.28 o
   1   6  24       43.69      -16.75     54.42 o
   2   6  24     8390.48     8453.02    176.78 o
   3   6  24     1504.10     1616.68     89.05 o
   4   6  24     4344.46     4593.38    130.13 o
   5   6  24      122.39       30.25     81.53 o
   6   6  24     2549.57     2671.45    145.01 o
   7   6  24      221.41      270.66     80.95 o
   8   6  24       13.06      -11.06     84.99 o
   9   6  24      188.26      194.75     97.40 o
  10   6  24      707.89      750.62    103.77 o
  11   6  24      810.12      794.01    105.71 o
   1   7  24     1336.67     1194.49     90.10 o
   2   7  24     6482.32     6806.82    171.98 o
   3   7  24      308.14      150.30     57.30 o
   4   7  24      187.19      231.78     83.68 o
   5   7  24        8.93       30.70     69.11 o
   6   7  24     5106.79     5175.81    204.97 o
   7   7  24      239.21      225.61     87.58 o
   8   7  24        2.42      -81.89     86.28 o
   9   7  24     1339.07     1382.39    141.30 o
  10   7  24    19089.13    19076.08    486.69 o
   0   8  24     8928.22     9817.02    330.11 o
   1   8  24      191.63       85.76     75.39 o
   2   8  24      695.00      877.22     86.97 o
   3   8  24      152.35      134.38     72.70 o
   4   8  24    13830.17    14733.39    333.81 o
   5   8  24      925.87      845.90    111.36 o
   6   8  24      169.72      338.68    119.32 o
   7   8  24       18.94       76.91    117.54 o
   8   8  24       37.63      -96.33     96.33 o
   1   9  24     1868.38     1978.46    125.15 o
   2   9  24      731.69      659.73    104.96 o
   3   9  24      574.87      471.49    105.90 o
   4   9  24      768.90      762.26    104.95 o
   5   9  24      341.29      450.95     95.25 o
   6   9  24      333.05      314.27    133.34 o
   0  10  24     5222.98     4910.94    228.10 o
   1  10  24      145.62      303.83     85.13 o
   2  10  24     5558.67     5966.21    251.48 o
   1   1  25     1055.10     1041.84     57.01 o
   2   1  25     3918.65     3784.40    100.08 o
   3   1  25      116.60      101.10     51.12 o
   4   1  25     2421.28     2404.12    101.11 o
   5   1  25      781.47      724.59     67.22 o
   6   1  25     5414.14     5240.19    146.04 o
   7   1  25      167.66      100.06     56.36 o
   8   1  25     5123.42     5066.30    156.40 o
   9   1  25     1888.26     1972.82    127.24 o
  10   1  25     9986.59    10075.24    286.86 o
  11   1  25     1485.11     1604.13    145.05 o
  12   1  25     2739.15     2595.17    185.41 o
  13   1  25      438.55      573.11    149.76 o
   0   2  25     8434.53     8734.64    196.70 o
   1   2  25      237.87      216.04     43.17 o
   2   2  25     1113.93     1207.90     66.20 o
   3   2  25    10004.92    10030.45    175.72 o
   4   2  25     3237.99     3298.30    112.35 o
   5   2  25     3108.78     3055.46    110.82 o
   6   2  25      130.10      177.84     56.25 o
   7   2  25       69.29      125.45     68.97 o
   8   2  25     1689.15     1820.61    105.85 o
   9   2  25       61.07      -59.20     59.20 o
  10   2  25      260.55      341.75    101.86 o
  11   2  25     1045.67     1077.73    130.06 o
  12   2  25      973.46     1038.44    142.65 o
  13   2  25        2.47     -117.54    117.54 o
   1   3  25      436.08      392.58     49.22 o
   2   3  25      408.69      465.41     53.90 o
   3   3  25     3928.54     3987.34    126.59 o
   4   3  25     3433.49     3530.84    115.66 o
   5   3  25     1047.47     1026.12     74.71 o
   6   3  25      293.97      225.59     56.17 o
   7   3  25     3560.39     3303.51    123.96 o
   8   3  25     7391.58     7391.38    187.75 o
   9   3  25     7449.72     7302.90    201.55 o
  10   3  25      176.89       83.50     66.85 o
  11   3  25     3471.15     3795.97    265.04 o
  12   3  25     4758.38     4740.10    230.90 o
   0   4  25     1209.62     1272.84    105.65 o
   1   4  25     3003.27     3237.13    134.40 o
   2   4  25    14630.77    14833.97    229.90 o
   3   4  25     9250.10     9269.45    191.38 o
   4   4  25      707.89      794.08     77.74 o
   5   4  25     2961.60     3063.89    110.40 o
   6   4  25     6283.93     6224.90    225.82 o
   7   4  25      350.54      260.24     70.97 o
   8   4  25      135.33       69.12     64.03 o
   9   4  25       76.79        5.86     90.04 o
  10   4  25        4.45       68.73     75.33 o
  11   4  25     1990.13     2115.94    157.72 o
  12   4  25      111.46       68.22    129.10 o
   1   5  25     2316.34     2411.65     98.91 o
   2   5  25       18.09       74.45     53.43 o
   3   5  25      975.81      987.69     70.45 o
   4   5  25     2365.55     2250.86     99.49 o
   5   5  25      200.17       81.84     68.67 o
   6   5  25     1148.02     1022.46     99.60 o
   7   5  25     1755.97     1785.36    118.64 o
   8   5  25     1215.68     1327.18    129.73 o
   9   5  25     7017.01     7017.80    220.29 o
  10   5  25      103.64       29.85     79.32 o
  11   5  25     2955.57     3064.10    142.23 o
   0   6  25     7442.75     7703.79    304.23 o
   1   6  25      177.46      184.34     61.95 o
   2   6  25     4602.70     4633.67    141.09 o
   3   6  25      354.83      306.14     59.26 o
   4   6  25     9476.93     9496.01    196.06 o
   5   6  25     1947.46     1815.12    127.17 o
   6   6  25      922.65      911.40     97.18 o
   7   6  25      246.69      281.43     97.03 o
   8   6  25      380.00      122.27     95.72 o
   9   6  25       18.66       33.97     91.11 o
  10   6  25     1041.71      818.28    116.89 o
   1   7  25      117.71      179.38     68.13 o
   2   7  25       31.91        7.99     57.42 o
   3   7  25       33.58      -27.43     49.76 o
   4   7  25     3636.61     3402.87    156.67 o
   5   7  25        1.27      -81.09     81.09 o
   6   7  25      493.94      564.84     99.82 o
   7   7  25       28.46      -80.93     93.49 o
   8   7  25      532.02      673.53    127.50 o
   9   7  25      229.38      176.91    114.25 o
   0   8  25     6888.27     7032.32    267.49 o
   1   8  25      510.21      459.48     82.70 o
   2   8  25     1582.12     1515.75    101.47 o
   3   8  25      723.88      936.51    122.83 o
   4   8  25     2861.75     3109.59    165.58 o
   5   8  25       70.51      137.57     96.81 o
   6   8  25       75.64      -62.24    127.68 o
   7   8  25       19.99     -100.49    100.49 o
   1   9  25     1391.11     1533.44    107.67 o
   2   9  25      409.90      557.63    106.13 o
   3   9  25      808.98     1068.42    132.88 o
   4   9  25      258.57      419.06    137.90 o
   0   0  26     2859.26     2891.62    179.20 o
   1   0  26    12639.17    12955.27    264.62 o
   2   0  26    13600.83    13768.12    359.18 o
   3   0  26     1084.85     1264.84    117.74 o
   4   0  26      373.87      225.51     94.70 o
   5   0  26     2105.91     2004.45    159.77 o
   6   0  26     3750.84     4086.79    196.50 o
   7   0  26       36.74       38.82     82.05 o
   8   0  26      549.66      600.94     89.04 o
   9   0  26     2602.74     3085.82    224.39 o
  10   0  26     1195.46     1100.96    149.77 o
  11   0  26     1654.63     1589.19    255.00 o
  12   0  26     1683.84     1337.42    239.15 o
   1   1  26      235.97      251.15     47.97 o
   2   1  26     1748.82     1822.52     80.20 o
   3   1  26      411.58      412.67     68.66 o
   4   1  26     2442.89     2435.72    103.97 o
   5   1  26     7578.11     7009.74    168.43 o
   6   1  26       55.18      -14.71     54.18 o
   7   1  26     3824.32     4188.22    128.51 o
   8   1  26     6647.79     6405.36    194.56 o
   9   1  26      708.21      620.71     98.94 o
  10   1  26     1932.78     1814.86    131.17 o
  11   1  26     2818.03     2911.70    192.05 o
  12   1  26     1439.69     1572.14    177.26 o
   0   2  26    10689.80    10342.83    245.94 o
   1   2  26     5868.39     5940.49    129.43 o
   2   2  26     1880.12     2066.68     86.50 o
   3   2  26      292.94      295.62     60.42 o
   4   2  26     7568.75     7174.42    178.83 o
   5   2  26       98.89      142.39     62.22 o
   6   2  26      683.72      791.18     77.02 o
   7   2  26     3284.63     3372.00    128.20 o
   8   2  26       49.09        1.07     64.25 o
   9   2  26       15.43      -61.94     68.48 o
  10   2  26       89.27      158.63    103.51 o
  11   2  26      936.93      890.58    177.27 o
  12   2  26       75.83      249.35    130.61 o
   1   3  26      423.30      334.92     54.58 o
   2   3  26     1008.46     1093.96     69.91 o
   3   3  26      259.83      188.30     56.12 o
   4   3  26      425.89      467.55     65.74 o
   5   3  26       80.94      -18.11     54.86 o
   6   3  26     7820.76     7548.10    188.45 o
   7   3  26      942.46     1014.99     97.46 o
   8   3  26     2266.14     2220.35    114.81 o
   9   3  26      154.18       49.74     75.70 o
  10   3  26     4565.96     4574.15    175.25 o
  11   3  26     1373.51     1468.78    172.28 o
   0   4  26     6347.43     6642.29    219.51 o
   1   4  26      343.69      272.84     65.01 o
   2   4  26      755.68      762.32     70.62 o
   3   4  26       95.83      113.07     56.71 o
   4   4  26      128.91      220.24     63.22 o
   5   4  26      335.52      333.26     71.31 o
   6   4  26      173.28       69.25     70.72 o
   7   4  26       57.38       89.16     78.69 o
   8   4  26       89.96      126.55     76.53 o
   9   4  26       46.10       40.32     76.16 o
  10   4  26      122.13      207.55     85.09 o
  11   4  26       19.54      -60.21    102.81 o
   1   5  26     1788.59     1895.83    101.99 o
   2   5  26     3186.64     3482.82    123.58 o
   3   5  26      285.57      336.42     66.08 o
   4   5  26     1723.31     1832.62    100.18 o
   5   5  26       24.69      -49.43     63.91 o
   6   5  26     6233.37     6045.82    194.69 o
   7   5  26     2738.21     2920.48    157.66 o
   8   5  26     2934.46     3142.51    180.10 o
   9   5  26     1200.03     1329.52    144.49 o
  10   5  26     7474.88     7343.78    252.49 o
   0   6  26      918.07     1135.77    128.50 o
   1   6  26     6381.78     6256.88    170.91 o
   2   6  26      208.36      142.26     70.82 o
   3   6  26     1886.00     1957.32    104.25 o
   4   6  26     5188.06     5345.19    175.92 o
   5   6  26     1148.90     1280.17    137.76 o
   6   6  26       93.44       80.50     80.69 o
   7   6  26     1328.86     1554.70    164.83 o
   8   6  26       74.00      153.08    112.83 o
   9   6  26      330.48      472.23    115.35 o
   1   7  26      140.73      163.56     75.82 o
   2   7  26       21.82      -54.88     54.88 o
   3   7  26       58.79       39.04     79.17 o
   4   7  26     3665.02     3623.51    171.92 o
   5   7  26     9177.39     9750.80    349.66 o
   6   7  26      334.03      398.12    108.00 o
   7   7  26     3561.20     3773.38    244.24 o
   8   7  26    10230.66    10223.56    419.29 o
   0   8  26     3312.81     3443.43    245.07 o
   1   8  26     7670.71     7879.24    220.45 o
   2   8  26     9204.04     9565.31    239.06 o
   3   8  26      329.64      243.38     85.23 o
   4   8  26      123.15      221.15     83.79 o
   5   8  26     1541.72     1337.42    169.96 o
   6   8  26     1186.43      464.18    233.33 o
   1   9  26      180.06      205.83     82.30 o
   1   1  27      433.52      530.87     56.61 o
   2   1  27     1850.12     2031.38     98.47 o
   3   1  27     2159.93     2184.45    108.57 o
   4   1  27     5466.18     5323.79    160.04 o
   5   1  27      684.97      812.72     81.42 o
   6   1  27     2280.08     2187.70    104.45 o
   7   1  27       29.09       23.21     58.44 o
   8   1  27    13017.38    13063.56    268.30 o
   9   1  27      153.25       83.15     71.01 o
  10   1  27     1642.57     1802.89    168.69 o
  11   1  27        1.46       -8.47    109.11 o
   0   2  27      650.95      647.21     98.30 o
   1   2  27        4.41       86.42     45.37 o
   2   2  27    13053.50    13228.70    316.95 o
   3   2  27      587.31      576.91     80.41 o
   4   2  27       10.92       27.34     59.93 o
   5   2  27       68.48       13.85     59.79 o
   6   2  27     4284.57     4241.41    184.25 o
   7   2  27      266.24      287.65     64.53 o
   8   2  27      761.80      800.92     88.52 o
   9   2  27        8.73       78.39     70.43 o
  10   2  27      427.18      404.73    121.07 o
  11   2  27      783.79      567.68    134.81 o
   1   3  27      688.32      547.59     63.62 o
   2   3  27      411.72      287.16     53.62 o
   3   3  27        5.02       48.02     53.60 o
   4   3  27      878.85      836.73     79.19 o
   5   3  27      163.47       84.82     58.53 o
   6   3  27    15235.15    15111.38    271.26 o
   7   3  27      211.24      380.40     79.35 o
   8   3  27       33.28       51.99     70.43 o
   9   3  27        4.08      109.35     79.74 o
  10   3  27     3877.44     3773.56    155.64 o
  11   3  27       29.22      -32.92    153.31 o
   0   4  27    34830.29    35673.63    775.41 o
   1   4  27       73.12       10.82     57.08 o
   2   4  27      136.58       75.31     58.26 o
   3   4  27      191.52      229.23     66.94 o
   4   4  27    12038.86    11827.82    282.34 o
   5   4  27     1370.99     1500.65    102.72 o
   6   4  27      521.16      474.05     81.81 o
   7   4  27      252.54      254.92     85.02 o
   8   4  27     3386.78     3613.82    183.17 o
   9   4  27     2955.93     2626.83    149.32 o
  10   4  27       73.93       43.66     86.75 o
   1   5  27       88.24      117.68     64.14 o
   2   5  27        4.60        0.38     56.97 o
   3   5  27      160.67      227.72     64.35 o
   4   5  27     2010.39     2225.06    112.94 o
   5   5  27      458.15      379.10     89.63 o
   6   5  27     2398.50     2756.18    155.38 o
   7   5  27        2.41       43.59     85.56 o
   8   5  27     1816.32     1911.08    162.00 o
   9   5  27     1096.30     1042.77    146.53 o
   0   6  27      686.34      885.94    204.48 o
   1   6  27      443.39      510.88     83.59 o
   2   6  27     9080.14     9256.94    258.00 o
   3   6  27      582.24      555.77     74.55 o
   4   6  27     3146.87     3147.67    156.44 o
   5   6  27      100.48      154.39     91.38 o
   6   6  27     2127.57     2499.05    164.41 o
   7   6  27      934.88     1019.46    144.69 o
   8   6  27      103.48      199.80    116.72 o
   1   7  27        6.67       32.98     65.78 o
   2   7  27       84.34       85.99     93.52 o
   3   7  27      560.09      581.34     93.86 o
   4   7  27      136.08      258.49     88.43 o
   5   7  27       74.95      -52.41    102.67 o
   6   7  27      242.93      223.28    113.78 o
   0   8  27       93.46      131.37    131.98 o
   1   8  27        4.97       22.25     72.93 o
   2   8  27     2694.18     3022.52    146.43 o
   3   8  27       55.34      110.19     80.87 o
   0   0  28     4296.05     4249.03    221.09 o
   1   0  28     6260.29     6703.30    230.63 o
   2   0  28    12440.40    12975.53    329.17 o
   3   0  28     6910.08     6699.04    274.12 o
   4   0  28      487.75      534.74    108.44 o
   5   0  28     1385.26     1285.56    146.89 o
   6   0  28     3823.29     4170.27    230.44 o
   7   0  28    15677.75    15671.23    393.47 o
   8   0  28      205.85      253.89     87.73 o
   9   0  28      559.07      586.83    168.62 o
  10   0  28      450.82      280.28    160.63 o
   1   1  28      992.82      941.57     72.16 o
   2   1  28     2585.98     2497.92    114.69 o
   3   1  28      272.10      235.00     70.04 o
   4   1  28      356.90      414.25     77.24 o
   5   1  28     2711.78     2818.66    121.23 o
   6   1  28       51.52       70.49     66.39 o
   7   1  28     4336.82     4146.18    133.24 o
   8   1  28     1581.38     1663.86    113.99 o
   9   1  28      215.62      189.21    109.94 o
  10   1  28      292.36      332.59    119.20 o
   0   2  28      524.78      666.38     95.23 o
   1   2  28    10668.34    10987.08    216.40 o
   2   2  28     1821.13     1812.35     99.50 o
   3   2  28       61.32       57.38     65.20 o
   4   2  28     7354.43     6714.44    193.62 o
   5   2  28     2767.98     3183.47    129.21 o
   6   2  28     1533.89     1616.92    102.72 o
   7   2  28      334.78      327.69     76.12 o
   8   2  28      368.85      268.21     98.35 o
   9   2  28     1269.92     1142.94    107.96 o
  10   2  28      206.49      191.34    111.79 o
   1   3  28      133.78      171.32     62.71 o
   2   3  28       37.81       16.21     59.19 o
   3   3  28     1118.94     1036.83     90.48 o
   4   3  28     1418.52     1274.60     88.70 o
   5   3  28     1049.71     1129.58     87.73 o
   6   3  28     2010.85     2109.93    105.34 o
   7   3  28      118.40       81.58     90.86 o
   8   3  28     1362.23     1264.76    113.66 o
   9   3  28       10.39       63.03     84.96 o
   0   4  28      151.13      167.43     80.27 o
   1   4  28     1773.01     1794.17    104.33 o
   2   4  28       87.17      131.94     66.72 o
   3   4  28       73.49      100.42     60.60 o
   4   4  28      503.27      640.21     79.14 o
   5   4  28      309.01      254.18     64.76 o
   6   4  28      221.27      140.77     86.96 o
   7   4  28        2.87       35.82     83.92 o
   8   4  28       32.26      100.24     96.27 o
   9   4  28      448.98      281.85     90.79 o
   1   5  28     2021.45     2345.80    116.84 o
   2   5  28     1998.31     1956.97    121.19 o
   3   5  28      922.73      999.49    106.77 o
   4   5  28     2092.16     2029.67    120.84 o
   5   5  28     3460.82     3386.57    179.96 o
   6   5  28     4449.06     4631.04    233.03 o
   7   5  28      814.54      997.71    143.61 o
   8   5  28     3272.63     3665.22    249.56 o
   0   6  28      111.38      -86.77    103.41 o
   1   6  28     5998.54     6267.71    225.02 o
   2   6  28       82.08      -58.66     58.66 o
   3   6  28     1656.25     1639.63    135.71 o
   4   6  28     1242.60     1141.33    122.16 o
   5   6  28      636.48      835.76    119.26 o
   6   6  28        3.70      -76.80    169.47 o
   1   7  28     2954.79     3228.84    180.21 o
   2   7  28      683.77      557.52     94.27 o
   3   7  28      511.43      565.97     94.32 o
   4   7  28     1524.56     1456.32    138.14 o
   1   1  29     2452.03     2390.39    109.64 o
   2   1  29      782.57      806.23     89.83 o
   3   1  29     2165.32     2192.52    123.40 o
   4   1  29      546.60      542.96     87.54 o
   5   1  29      638.38      571.34     89.68 o
   6   1  29     4750.68     4702.82    170.84 o
   7   1  29     1134.71     1154.41     93.92 o
   8   1  29      317.73      368.28     87.12 o
   9   1  29      360.06      506.65    116.97 o
   0   2  29     9477.43     8872.38    284.27 o
   1   2  29      232.22      297.33     66.12 o
   2   2  29      562.83      661.92     79.37 o
   3   2  29     4437.93     5181.58    189.74 o
   4   2  29     5811.70     6415.98    239.12 o
   5   2  29        9.73      101.69     69.18 o
   6   2  29      191.04       72.61     72.37 o
   7   2  29       33.87       46.21     78.25 o
   8   2  29      251.89      337.27    105.67 o
   9   2  29      478.73      517.36     93.96 o
   1   3  29     2004.44     2120.63    110.44 o
   2   3  29      244.43      110.99     74.62 o
   3   3  29      724.16      690.54     93.70 o
   4   3  29     2481.07     2543.13    126.76 o
   5   3  29      701.47      833.38     90.84 o
   6   3  29      220.72       95.64     68.64 o
   7   3  29       13.22      -14.09     89.48 o
   8   3  29     5670.07     5310.92    260.06 o
   0   4  29     2905.17     2630.58    177.54 o
   1   4  29      881.41      964.10     85.14 o
   2   4  29     9922.29     9776.40    232.85 o
   3   4  29      548.41      719.40     98.52 o
   4   4  29        3.72       42.60     61.48 o
   5   4  29     3559.61     3729.71    179.53 o
   6   4  29     4738.29     4555.43    206.93 o
   7   4  29      920.10     1039.10    120.38 o
   1   5  29      771.74      653.22     84.96 o
   2   5  29       94.46      101.57     72.62 o
   3   5  29      309.14      431.59     79.51 o
   4   5  29       23.64      -69.18     74.74 o
   5   5  29       91.85        6.87     83.70 o
   6   5  29     1012.23     1055.23    135.86 o
   0   6  29     5119.62     5397.42    304.54 o
   1   6  29      125.58       96.92     88.13 o
   2   6  29      604.32      564.07     87.13 o
   3   6  29     1721.01     1965.26    116.07 o
   4   6  29     3269.75     3259.71    258.69 o
   5   6  29        8.05      373.99    295.44 o
   0   0  30     7820.04     7819.84    704.46 o
   1   0  30      345.91      434.12    103.94 o
   2   0  30     1977.49     2231.45    187.99 o
   3   0  30     2268.12     2258.60    181.50 o
   4   0  30     8870.89     8752.43    380.24 o
   5   0  30     3248.29     3229.74    329.61 o
   6   0  30        4.14      173.17    130.95 o
   7   0  30     1424.08     1401.10    148.21 o
   8   0  30      176.83      182.85    101.97 o
   1   1  30     2134.61     2359.06    123.22 o
   2   1  30     5383.16     5422.98    189.96 o
   3   1  30      585.05      452.32     96.07 o
   4   1  30      842.41      803.91    106.23 o
   5   1  30     1041.75      970.45    113.12 o
   6   1  30      500.62      462.75     84.45 o
   7   1  30      345.85      327.62     71.39 o
   8   1  30     1918.38     2024.82    133.42 o
   0   2  30     1499.30     1525.11    138.79 o
   1   2  30      276.63      233.88     76.64 o
   2   2  30     7602.18     7707.60    270.86 o
   3   2  30     2156.90     2450.66    151.49 o
   4   2  30      476.48      418.92     95.88 o
   5   2  30      257.24       47.13     73.47 o
   6   2  30      300.87      352.36     80.88 o
   7   2  30     1163.85     1258.34    131.27 o
   1   3  30     1263.39     1435.00    105.72 o
   2   3  30       10.48      -83.44     83.44 o
   3   3  30     2460.04     2478.79    211.11 o
   4   3  30     2281.41     2211.59    145.74 o
   5   3  30      708.78      753.20     94.80 o
   6   3  30      419.26      606.92     87.31 o
   7   3  30      716.43      552.37    116.12 o
   0   4  30      131.53       -5.56    174.36 o
   1   4  30        6.42       93.12     65.49 o
   2   4  30     1089.28     1074.88    108.66 o
   3   4  30      893.23      903.27    121.85 o
   4   4  30      225.15      269.61     76.78 o
   5   4  30      185.26      264.03     77.34 o
   6   4  30       86.50      160.24     96.35 o
   1   5  30     1807.49     1951.16    149.99 o
   2   5  30       23.67      158.91     80.04 o
   3   5  30     2517.13     2641.43    147.26 o
   4   5  30     3674.80     3567.09    172.81 o
   0   6  30     1054.26     1050.06    393.14 o
   1   1  31     5076.39     5425.14    203.78 o
   2   1  31        5.68       49.58     75.28 o
   3   1  31     1343.29     1380.54    128.57 o
   4   1  31      728.67      973.98    117.77 o
   5   1  31     2388.65     2380.77    172.32 o
   6   1  31     2502.19     2364.93    143.17 o
   0   2  31      331.34      427.71    129.02 o
   1   2  31     4274.68     4906.40    219.44 o
   2   2  31      272.71       87.33    106.78 o
   3   2  31      908.63     1013.53    119.86 o
   4   2  31        3.19       29.60     88.73 o
   5   2  31     2829.69     3194.32    175.55 o
   6   2  31        9.73      117.16     82.92 o
   1   3  31      991.01      990.12    119.55 o
   2   3  31     1637.39     1750.67    167.47 o
   3   3  31     4213.69     4180.43    234.64 o
   4   3  31      258.55       21.33     99.02 o
   5   3  31       22.20        3.72     71.50 o
   0   4  31     1517.64     1622.91    342.61 o
   1   4  31     3567.44     3457.44    193.67 o
   2   4  31      940.05      836.33     97.37 o
   3   4  31     4978.64     5076.40    233.07 o
   0   0  32     1830.27     1678.46    477.55 o
   1   0  32     3623.33     3417.94    293.45 o
   2   0  32     8477.02     9318.44    713.58 o
   3   0  32     1072.57     1515.11    218.57 o
   4   0  32     1006.90     1595.36    224.52 o
   1   1  32       35.39      241.82     86.71 o
   2   1  32     1032.76     1101.49    140.83 o
   3   1  32     1727.35     1836.90    165.74 o
   4   1  32     1227.09     1188.85    147.36 o
   0   2  32     3868.70     4706.77    271.65 o
   1   2  32     1112.97     1375.91    183.56 o
   2   2  32      273.45      294.87    116.49 o
   3   2  32      794.85     1053.28    144.61 o
   1   3  32     1383.89     1167.68    172.70 o
 
